# Supplementary material for: 3-(Adamantan-1-yl)-4-phenyl-1-[(4-phenyl­piperazin-1-yl)meth­yl]-1H-1,2,4-triazole-5(4H)-thione
Source: Acta Crystallogr Sect E Struct Rep Online. 2012 Jan 11;68(Pt 2):o345. doi: 10.1107/S1600536811055711 (PMC3275029; doi:10.1107/S1600536811055711)
Supplement: Supplementary file 1 [file e-68-0o345-sup1.cif]

##############################################################################
#                                                                            #
# This CIF contains the data in a paper accepted for publication in          #
# Acta Crystallographica Section E. It conforms to the requirements of       #
# Notes for Authors for Acta Crystallographica Section E, and has been       #
# peer reviewed under the auspices of the IUCr Commission on Journals.       #
#                                                                            #
# Full details of the Crystallographic Information File format               #
# are given in the paper "The Crystallographic Information File (CIF):       #
# a New Standard Archive File for Crystallography" by S. R. Hall, F. H.      #
# Allen and I. D. Brown [Acta Cryst. (1991), A47, 655-685].                  #
#                                                                            #
# The current version of the core CIF dictionary is obtainable from          #
# ftp://ftp.iucr.org/pub/cif_core.dic.                                       #
#                                                                            #
# Software is freely available for graphical display of the structure(s)     #
# in this CIF. For information consult the CIF software page                 #
# http://www.iucr.org/resources/cif/software.                                #
#                                                                            #
# This file may be used for bona fide research purposes within the           #
# scientific community so long as proper attribution is given to the journal # 
# article from which it was obtained.                                        #
#                                                                            #
##############################################################################
data_global
_audit_creation_method     SHELXL-97
_journal_date_recd_electronic     2011-12-19
_journal_date_accepted     2011-12-26
_journal_name_full     'Acta Crystallographica, Section E'
_journal_year     2012
_journal_volume     68
_journal_issue      2
_journal_page_first     o345
_journal_page_last     o345
_journal_paper_category     QO
_journal_paper_doi     10.1107/S1600536811055711
_journal_coeditor_code     XU5420
_publ_contact_author
;
     Dr. Seik Weng Ng
     Department of Chemistry
     University of Malaya
     50603 Kuala Lumpur
     Malaysia
;
_publ_contact_author_email     seikweng@um.edu.my
_publ_contact_author_fax     '03 7967 4193'
_publ_contact_author_phone     '03 7967 6778'
_publ_section_title
;\
3-(Adamantan-1-yl)-4-phenyl-1-[(4-phenylpiperazin-1-yl)methyl]-1<i>H</i>-1,2,4-\
triazole-5(4<i>H</i>)-thione
;
loop_
    _publ_author_name
    _publ_author_address
    'Al-Abdullah, Ebtehal S.'
;
Department of Pharmaceutical Chemistry
College of Pharmacy
King Saud University
Riyadh 11451
Saudi Arabia
;
    'Asiri, Hanadi H.'
;
Department of Pharmaceutical Chemistry
College of Pharmacy
King Saud University
Riyadh 11451
Saudi Arabia
;
    'El-Emam, Ali'
;
Department of Pharmaceutical Chemistry
College of Pharmacy
King Saud University
Riyadh 11451
Saudi Arabia
;
    'Ng, Seik Weng'
;
     Department of Chemistry
     University of Malaya
     50603 Kuala Lumpur
     Malaysia
     and
     Chemistry Department
     Faculty of Science
     King Abdulaziz University
     PO Box 80203 Jeddah
     Saudi Arabia
;
_publ_section_synopsis     .
data_I
_audit_creation_method     SHELXL-97
_chemical_name_systematic
;
3-(Adamantan-1-yl)-4-phenyl-1-[(4-phenylpiperazin-1-yl)methyl]-
1<i>H</i>-1,2,4-triazole-5(4<i>H</i>)-thione
;
_chemical_name_common     ?
_chemical_formula_moiety     'C29 H35 N5 S'
_chemical_formula_sum     'C29 H35 N5 S'
_chemical_formula_iupac     'C29 H35 N5 S'
_chemical_formula_weight     485.68
_chemical_melting_point     ?
_symmetry_cell_setting     monoclinic
_symmetry_space_group_name_H-M     'P 21'
_symmetry_space_group_name_Hall     'P 2yb'
loop_
    _symmetry_equiv_pos_as_xyz
    'x, y, z'
    '-x, y+1/2, -z'
_cell_length_a     11.3342(5)
_cell_length_b     8.4744(3)
_cell_length_c     13.7868(6)
_cell_angle_alpha     90.00
_cell_angle_beta     103.864(4)
_cell_angle_gamma     90.00
_cell_volume     1285.65(9)
_cell_formula_units_Z     2
_cell_measurement_reflns_used     5784
_cell_measurement_theta_min     2.3985
_cell_measurement_theta_max     27.4997
_cell_measurement_temperature     100(2)
_exptl_crystal_description     wedge
_exptl_crystal_colour     colorless
_exptl_crystal_size_max     0.40
_exptl_crystal_size_mid     0.35
_exptl_crystal_size_min     0.30
_exptl_crystal_density_diffrn     1.255
_exptl_crystal_density_meas     ?
_exptl_crystal_density_method     'not measured'
_exptl_crystal_F_000     520
_exptl_absorpt_coefficient_mu     0.153
_exptl_absorpt_correction_type     multi-scan
_exptl_absorpt_process_details     '(CrysAlis PRO; Agilent, 2010)'
_exptl_absorpt_correction_T_min     0.9412
_exptl_absorpt_correction_T_max     0.9555
_diffrn_ambient_temperature     100(2)
_diffrn_radiation_type     MoK\a
_diffrn_radiation_wavelength     0.71073
_diffrn_radiation_source     'SuperNova (Mo) X-ray Source'
_diffrn_radiation_monochromator     Mirror
_diffrn_measurement_device_type
                  'Agilent SuperNova Dual diffractometer with an Atlas detector'
_diffrn_measurement_method     '\w scan'
_diffrn_detector_area_resol_mean     10.4041
_diffrn_reflns_number     8952
_diffrn_reflns_av_R_equivalents     0.0223
_diffrn_reflns_av_sigmaI/netI     0.0359
_diffrn_reflns_theta_min     2.84
_diffrn_reflns_theta_max     27.56
_diffrn_reflns_theta_full     27.56
_diffrn_measured_fraction_theta_max     0.997
_diffrn_measured_fraction_theta_full     0.997
_diffrn_reflns_limit_h_min     -14
_diffrn_reflns_limit_h_max     14
_diffrn_reflns_limit_k_min     -10
_diffrn_reflns_limit_k_max     11
_diffrn_reflns_limit_l_min     -13
_diffrn_reflns_limit_l_max     17
_diffrn_standards_number     0
_diffrn_standards_interval_count     0
_diffrn_standards_interval_time     0
_diffrn_standards_decay_%     0
_reflns_number_total     5539
_reflns_number_gt     5155
_reflns_threshold_expression     I>2\s(I)
_refine_ls_structure_factor_coef     Fsqd
_refine_ls_matrix_type     full
_refine_ls_R_factor_all     0.0659
_refine_ls_R_factor_gt     0.0597
_refine_ls_wR_factor_gt     0.1485
_refine_ls_wR_factor_ref     0.1535
_refine_ls_goodness_of_fit_ref     1.020
_refine_ls_restrained_S_all     1.090
_refine_ls_number_reflns     5537
_refine_ls_number_parameters     398
_refine_ls_number_restraints     169
_refine_ls_hydrogen_treatment     constr
_refine_ls_weighting_scheme     calc
_refine_ls_weighting_details
         'calc w=1/[\s^2^(Fo^2^)+(0.0713P)^2^+1.5877P] where P=(Fo^2^+2Fc^2^)/3'
_atom_sites_solution_hydrogens     geom
_atom_sites_solution_primary     direct
_atom_sites_solution_secondary     difmap
_refine_ls_shift/su_max     0.001
_refine_ls_shift/su_mean     0.001
_refine_diff_density_max     0.722
_refine_diff_density_min     -0.563
_refine_ls_extinction_method     none
_refine_ls_extinction_coef     ?
_refine_ls_abs_structure_details     'Flack (1983), 2382 Friedel pairs'
_refine_ls_abs_structure_Flack     0.01(11)
loop_
    _atom_type_symbol
    _atom_type_description
    _atom_type_scat_dispersion_real
    _atom_type_scat_dispersion_imag
    _atom_type_scat_source
    'C' 'C' 0.0033 0.0016
                         'International Tables Vol C Tables 4.2.6.8 and 6.1.1.4'
    'H' 'H' 0.0000 0.0000
                         'International Tables Vol C Tables 4.2.6.8 and 6.1.1.4'
    'N' 'N' 0.0061 0.0033
                         'International Tables Vol C Tables 4.2.6.8 and 6.1.1.4'
    'S' 'S' 0.1246 0.1234
                         'International Tables Vol C Tables 4.2.6.8 and 6.1.1.4'
_computing_data_collection     'CrysAlis PRO (Agilent, 2010)'
_computing_cell_refinement     'CrysAlis PRO (Agilent, 2010)'
_computing_data_reduction     'CrysAlis PRO (Agilent, 2010)'
_computing_structure_solution     'SHELXS97 (Sheldrick, 2008)'
_computing_structure_refinement     'SHELXL97 (Sheldrick, 2008)'
_computing_molecular_graphics     'X-SEED (Barbour, 2001)'
_computing_publication_material     'publCIF (Westrip, 2010)'
loop_
    _atom_site_type_symbol
    _atom_site_label
    _atom_site_fract_x
    _atom_site_fract_y
    _atom_site_fract_z
    _atom_site_U_iso_or_equiv
    _atom_site_adp_type
    _atom_site_calc_flag
    _atom_site_refinement_flags
    _atom_site_occupancy
    _atom_site_symmetry_multiplicity
    _atom_site_disorder_assembly
    _atom_site_disorder_group
    S S1 0.82856(7) 0.50082(16) 0.02316(5) 0.02700(18) Uani d . 1 1 . .
    N N1 0.8127(2) 0.7494(3) 0.14650(19) 0.0224(5) Uani d . 1 1 . .
    N N2 1.0027(2) 0.8295(4) 0.1988(2) 0.0281(6) Uani d . 1 1 . .
    N N3 0.9950(2) 0.7016(3) 0.1347(2) 0.0253(6) Uani d . 1 1 . .
    N N4 1.1767(2) 0.5280(4) 0.1622(2) 0.0254(6) Uani d . 1 1 . .
    N N5 1.2418(2) 0.2718(4) 0.29827(19) 0.0244(6) Uani d . 1 1 . .
    C C1 0.8801(3) 0.6498(4) 0.1015(2) 0.0224(6) Uani d . 1 1 . .
    C C2 0.8918(3) 0.8563(4) 0.2051(2) 0.0246(6) Uani d . 1 1 A .
    C C3 0.6821(3) 0.7415(4) 0.1239(3) 0.0297(7) Uani d . 1 1 . .
    C C4 0.6262(4) 0.6461(5) 0.1808(3) 0.0438(10) Uani d . 1 1 . .
    H H4 0.6729 0.5857 0.2345 0.053 Uiso calc R 1 1 . .
    C C5 0.4988(4) 0.6406(6) 0.1573(5) 0.0613(15) Uani d . 1 1 . .
    H H5 0.4586 0.5758 0.1956 0.074 Uiso calc R 1 1 . .
    C C6 0.4320(4) 0.7274(6) 0.0803(5) 0.0637(15) Uani d . 1 1 . .
    H H6 0.3458 0.7228 0.0653 0.076 Uiso calc R 1 1 . .
    C C7 0.4887(4) 0.8215(6) 0.0240(5) 0.0593(14) Uani d . 1 1 . .
    H H7 0.4416 0.8820 -0.0294 0.071 Uiso calc R 1 1 . .
    C C8 0.6154(3) 0.8283(5) 0.0452(3) 0.0404(9) Uani d . 1 1 . .
    H H8 0.6550 0.8920 0.0059 0.049 Uiso calc R 1 1 . .
    C C9 0.8586(2) 0.9902(3) 0.2700(2) 0.0366(8) Uani d D 1 1 . .
    C C10 0.7951(4) 1.1115(4) 0.1942(2) 0.0408(14) Uani d PDU 0.678(5) 1 A 1
    H H10A 0.8508 1.1462 0.1530 0.049 Uiso calc PR 0.678(5) 1 A 1
    H H10B 0.7228 1.0630 0.1493 0.049 Uiso calc PR 0.678(5) 1 A 1
    C C11 0.7569(4) 1.2516(4) 0.2460(3) 0.0391(13) Uani d PDU 0.678(5) 1 A 1
    H H11 0.7171 1.3314 0.1952 0.047 Uiso calc PR 0.678(5) 1 A 1
    C C12 0.8665(4) 1.3237(4) 0.3151(3) 0.0433(17) Uani d PDU 0.678(5) 1 A 1
    H H12A 0.9237 1.3619 0.2761 0.052 Uiso calc PR 0.678(5) 1 A 1
    H H12B 0.8416 1.4149 0.3504 0.052 Uiso calc PR 0.678(5) 1 A 1
    C C13 0.9280(3) 1.2023(4) 0.3896(3) 0.0424(16) Uani d PDU 0.678(5) 1 A 1
    H H13 1.0006 1.2506 0.4358 0.051 Uiso calc PR 0.678(5) 1 A 1
    C C14 0.9677(3) 1.0649(5) 0.3362(3) 0.0434(16) Uani d PDU 0.678(5) 1 A 1
    H H14A 1.0238 1.1016 0.2959 0.052 Uiso calc PR 0.678(5) 1 A 1
    H H14B 1.0112 0.9869 0.3855 0.052 Uiso calc PR 0.678(5) 1 A 1
    C C15 0.6689(3) 1.1999(5) 0.3060(3) 0.0374(13) Uani d PDU 0.678(5) 1 A 1
    H H15A 0.5951 1.1551 0.2611 0.045 Uiso calc PR 0.678(5) 1 A 1
    H H15B 0.6446 1.2916 0.3413 0.045 Uiso calc PR 0.678(5) 1 A 1
    C C16 0.7294(3) 1.0775(4) 0.3804(3) 0.0303(12) Uani d PDU 0.678(5) 1 A 1
    H H16 0.6715 1.0419 0.4204 0.036 Uiso calc PR 0.678(5) 1 A 1
    C C17 0.8409(4) 1.1462(5) 0.4491(2) 0.0377(13) Uani d PDU 0.678(5) 1 A 1
    H H17A 0.8175 1.2357 0.4867 0.045 Uiso calc PR 0.678(5) 1 A 1
    H H17B 0.8807 1.0652 0.4977 0.045 Uiso calc PR 0.678(5) 1 A 1
    C C18 0.7658(3) 0.9387(3) 0.3261(3) 0.0261(11) Uani d PDU 0.678(5) 1 A 1
    H H18A 0.6934 0.8951 0.2786 0.031 Uiso calc PR 0.678(5) 1 A 1
    H H18B 0.8007 0.8549 0.3745 0.031 Uiso calc PR 0.678(5) 1 A 1
    C C19 1.1068(3) 0.6541(5) 0.1049(3) 0.0280(7) Uani d . 1 1 . .
    H H19A 1.0839 0.6214 0.0339 0.034 Uiso calc R 1 1 . .
    H H19B 1.1599 0.7478 0.1095 0.034 Uiso calc R 1 1 . .
    C C20 1.2026(3) 0.5548(4) 0.2700(2) 0.0264(7) Uani d . 1 1 . .
    H H20A 1.1261 0.5502 0.2926 0.032 Uiso calc R 1 1 . .
    H H20B 1.2384 0.6610 0.2858 0.032 Uiso calc R 1 1 . .
    C C21 1.2901(3) 0.4310(4) 0.3246(3) 0.0271(7) Uani d . 1 1 . .
    H H21A 1.3693 0.4423 0.3067 0.033 Uiso calc R 1 1 . .
    H H21B 1.3037 0.4469 0.3976 0.033 Uiso calc R 1 1 . .
    C C22 1.2169(3) 0.2464(4) 0.1899(2) 0.0283(7) Uani d . 1 1 . .
    H H22A 1.1828 0.1395 0.1733 0.034 Uiso calc R 1 1 . .
    H H22B 1.2933 0.2546 0.1674 0.034 Uiso calc R 1 1 . .
    C C23 1.1266(3) 0.3703(4) 0.1372(2) 0.0241(6) Uani d . 1 1 . .
    H H23A 1.1094 0.3543 0.0640 0.029 Uiso calc R 1 1 . .
    H H23B 1.0493 0.3595 0.1580 0.029 Uiso calc R 1 1 . .
    C C24 1.3055(3) 0.1486(4) 0.3583(2) 0.0220(6) Uani d . 1 1 . .
    C C25 1.3170(3) 0.1532(4) 0.4616(2) 0.0295(7) Uani d . 1 1 . .
    H H25 1.2840 0.2397 0.4902 0.035 Uiso calc R 1 1 . .
    C C26 1.3757(3) 0.0341(5) 0.5226(2) 0.0327(8) Uani d . 1 1 . .
    H H26 1.3825 0.0393 0.5925 0.039 Uiso calc R 1 1 . .
    C C27 1.4254(3) -0.0945(4) 0.4823(3) 0.0314(7) Uani d . 1 1 . .
    H H27 1.4663 -0.1761 0.5244 0.038 Uiso calc R 1 1 . .
    C C28 1.4139(3) -0.1007(5) 0.3811(3) 0.0313(7) Uani d . 1 1 . .
    H H28 1.4466 -0.1881 0.3531 0.038 Uiso calc R 1 1 . .
    C C29 1.3552(3) 0.0193(4) 0.3184(2) 0.0267(6) Uani d . 1 1 . .
    H H29 1.3488 0.0134 0.2485 0.032 Uiso calc R 1 1 . .
    C C10' 0.9726(4) 1.0898(7) 0.2942(5) 0.041(3) Uani d PDU 0.322(5) 1 A 2
    H H10C 1.0445 1.0199 0.3129 0.050 Uiso calc PR 0.322(5) 1 A 2
    H H10D 0.9787 1.1499 0.2340 0.050 Uiso calc PR 0.322(5) 1 A 2
    C C11' 0.9728(5) 1.2025(6) 0.3780(4) 0.037(3) Uani d PDU 0.322(5) 1 A 2
    H H11B 1.0480 1.2687 0.3899 0.045 Uiso calc PR 0.322(5) 1 A 2
    C C12' 0.9704(5) 1.1144(8) 0.4720(4) 0.041(3) Uani d PDU 0.322(5) 1 A 2
    H H12C 0.9674 1.1897 0.5263 0.049 Uiso calc PR 0.322(5) 1 A 2
    H H12D 1.0445 1.0492 0.4933 0.049 Uiso calc PR 0.322(5) 1 A 2
    C C13' 0.8595(5) 1.0112(6) 0.4507(3) 0.030(2) Uani d PDU 0.322(5) 1 A 2
    H H13' 0.8571 0.9485 0.5116 0.036 Uiso calc PR 0.322(5) 1 A 2
    C C14' 0.8619(6) 0.9014(5) 0.3658(3) 0.034(3) Uani d PDU 0.322(5) 1 A 2
    H H14C 0.7912 0.8294 0.3553 0.041 Uiso calc PR 0.322(5) 1 A 2
    H H14D 0.9366 0.8364 0.3832 0.041 Uiso calc PR 0.322(5) 1 A 2
    C C15' 0.8633(6) 1.3077(5) 0.3507(6) 0.037(4) Uani d PDU 0.322(5) 1 A 2
    H H15C 0.8626 1.3817 0.4061 0.045 Uiso calc PR 0.322(5) 1 A 2
    H H15D 0.8657 1.3702 0.2905 0.045 Uiso calc PR 0.322(5) 1 A 2
    C C16' 0.7514(5) 1.2067(5) 0.3305(4) 0.027(2) Uani d PDU 0.322(5) 1 A 2
    H H16' 0.6780 1.2760 0.3129 0.032 Uiso calc PR 0.322(5) 1 A 2
    C C17' 0.7481(5) 1.1129(8) 0.4221(4) 0.021(2) Uani d PDU 0.322(5) 1 A 2
    H H17C 0.6744 1.0459 0.4088 0.025 Uiso calc PR 0.322(5) 1 A 2
    H H17D 0.7448 1.1853 0.4778 0.025 Uiso calc PR 0.322(5) 1 A 2
    C C18' 0.7507(4) 1.0967(6) 0.2452(4) 0.029(2) Uani d PDU 0.322(5) 1 A 2
    H H18C 0.6754 1.0329 0.2312 0.035 Uiso calc PR 0.322(5) 1 A 2
    H H18D 0.7521 1.1585 0.1846 0.035 Uiso calc PR 0.322(5) 1 A 2
loop_
    _atom_site_aniso_label
    _atom_site_aniso_U_11
    _atom_site_aniso_U_22
    _atom_site_aniso_U_33
    _atom_site_aniso_U_12
    _atom_site_aniso_U_13
    _atom_site_aniso_U_23
    S1 0.0281(4) 0.0282(4) 0.0246(3) -0.0012(3) 0.0061(3) 0.0004(3)
    N1 0.0228(12) 0.0208(13) 0.0263(13) 0.0058(10) 0.0115(10) 0.0054(10)
    N2 0.0273(13) 0.0260(14) 0.0299(14) 0.0066(11) 0.0044(11) -0.0023(11)
    N3 0.0204(12) 0.0262(14) 0.0293(14) 0.0050(11) 0.0062(10) -0.0020(11)
    N4 0.0222(12) 0.0271(15) 0.0279(13) 0.0022(11) 0.0077(10) 0.0019(11)
    N5 0.0290(13) 0.0241(13) 0.0196(12) 0.0017(11) 0.0050(10) -0.0029(10)
    C1 0.0254(14) 0.0236(15) 0.0195(13) 0.0044(12) 0.0080(11) 0.0064(12)
    C2 0.0282(15) 0.0243(16) 0.0229(14) 0.0048(13) 0.0092(12) 0.0059(12)
    C3 0.0234(15) 0.0252(17) 0.0460(19) 0.0028(13) 0.0191(14) 0.0057(14)
    C4 0.043(2) 0.038(2) 0.062(3) 0.0016(18) 0.0353(19) 0.0087(19)
    C5 0.050(3) 0.042(3) 0.112(4) -0.014(2) 0.061(3) -0.008(3)
    C6 0.0262(19) 0.044(3) 0.130(5) 0.0000(19) 0.035(3) -0.008(3)
    C7 0.0249(18) 0.040(2) 0.109(4) 0.0076(18) 0.008(2) 0.011(3)
    C8 0.0251(17) 0.034(2) 0.063(3) 0.0058(15) 0.0117(16) 0.0174(18)
    C9 0.055(2) 0.0231(16) 0.0432(18) -0.0005(17) 0.0344(17) 0.0007(16)
    C10 0.052(3) 0.025(3) 0.050(3) 0.007(2) 0.023(3) -0.004(2)
    C11 0.060(3) 0.024(3) 0.038(3) 0.007(2) 0.023(3) 0.001(2)
    C12 0.063(4) 0.016(3) 0.062(4) -0.006(3) 0.038(3) -0.004(3)
    C13 0.050(4) 0.038(3) 0.048(3) 0.006(3) 0.029(3) -0.017(3)
    C14 0.040(3) 0.054(4) 0.030(3) 0.011(3) -0.004(2) -0.019(3)
    C15 0.041(3) 0.033(3) 0.041(3) 0.011(2) 0.016(2) -0.008(2)
    C16 0.033(3) 0.035(3) 0.026(3) -0.002(2) 0.014(2) -0.004(2)
    C17 0.046(3) 0.036(3) 0.033(3) -0.003(3) 0.012(2) -0.002(2)
    C18 0.030(2) 0.026(2) 0.026(2) 0.0007(19) 0.0130(19) 0.0026(17)
    C19 0.0216(14) 0.0293(17) 0.0351(17) 0.0068(13) 0.0109(13) 0.0053(14)
    C20 0.0272(15) 0.0232(15) 0.0280(16) -0.0008(12) 0.0052(12) -0.0068(12)
    C21 0.0256(15) 0.0261(16) 0.0279(16) -0.0018(13) 0.0029(12) -0.0019(12)
    C22 0.0374(17) 0.0249(16) 0.0215(15) 0.0071(14) 0.0050(13) -0.0010(12)
    C23 0.0283(15) 0.0235(16) 0.0194(14) 0.0037(13) 0.0035(11) -0.0025(12)
    C24 0.0175(13) 0.0237(15) 0.0236(14) -0.0036(12) 0.0028(11) -0.0018(12)
    C25 0.0301(16) 0.0308(17) 0.0278(16) 0.0007(14) 0.0071(13) -0.0021(13)
    C26 0.0306(16) 0.042(2) 0.0238(15) -0.0086(15) 0.0025(12) 0.0020(13)
    C27 0.0246(15) 0.0306(18) 0.0369(18) -0.0032(14) 0.0036(13) 0.0109(14)
    C28 0.0275(16) 0.0262(17) 0.0398(19) 0.0012(14) 0.0075(14) 0.0020(14)
    C29 0.0238(14) 0.0274(17) 0.0294(15) -0.0007(14) 0.0074(11) -0.0002(13)
    C10' 0.052(5) 0.041(5) 0.031(5) 0.018(4) 0.009(4) -0.019(4)
    C11' 0.042(5) 0.040(5) 0.036(5) 0.017(4) 0.020(4) 0.005(4)
    C12' 0.040(5) 0.039(5) 0.047(5) 0.004(4) 0.016(4) 0.007(4)
    C13' 0.030(4) 0.027(4) 0.036(4) 0.001(4) 0.011(3) 0.003(4)
    C14' 0.035(4) 0.028(4) 0.044(4) -0.005(4) 0.020(4) 0.000(4)
    C15' 0.042(5) 0.034(5) 0.036(5) 0.003(4) 0.009(4) -0.002(4)
    C16' 0.017(4) 0.027(4) 0.033(4) 0.004(3) -0.003(3) 0.000(3)
    C17' 0.021(4) 0.022(4) 0.025(4) 0.000(3) 0.015(3) 0.002(3)
    C18' 0.035(4) 0.032(4) 0.022(4) -0.006(3) 0.011(3) 0.001(3)
loop_
    _geom_bond_atom_site_label_1
    _geom_bond_atom_site_label_2
    _geom_bond_site_symmetry_2
    _geom_bond_distance
    _geom_bond_publ_flag
    S1 C1 . 1.673(3) ?
    N1 C1 . 1.381(4) ?
    N1 C2 . 1.390(4) ?
    N1 C3 . 1.439(4) ?
    N2 C2 . 1.301(4) ?
    N2 N3 . 1.387(4) ?
    N3 C1 . 1.347(4) ?
    N3 C19 . 1.478(4) ?
    N4 C19 . 1.447(4) ?
    N4 C20 . 1.462(4) ?
    N4 C23 . 1.460(4) ?
    N5 C24 . 1.418(4) ?
    N5 C21 . 1.468(4) ?
    N5 C22 . 1.468(4) ?
    C2 C9 . 1.546(4) ?
    C3 C4 . 1.382(5) ?
    C3 C8 . 1.378(5) ?
    C4 C5 . 1.403(6) ?
    C4 H4 . 0.9500 ?
    C5 C6 . 1.363(8) ?
    C5 H5 . 0.9500 ?
    C6 C7 . 1.375(7) ?
    C6 H6 . 0.9500 ?
    C7 C8 . 1.396(5) ?
    C7 H7 . 0.9500 ?
    C8 H8 . 0.9500 ?
    C9 C14 . 1.491(2) ?
    C9 C18' . 1.492(2) ?
    C9 C18 . 1.5111(19) ?
    C9 C10' . 1.512(2) ?
    C9 C14' . 1.512(2) ?
    C9 C10 . 1.518(2) ?
    C10 C11 . 1.503(2) ?
    C10 H10A . 0.9900 ?
    C10 H10B . 0.9900 ?
    C11 C12 . 1.502(2) ?
    C11 C15 . 1.504(2) ?
    C11 H11 . 1.0000 ?
    C12 C13 . 1.502(2) ?
    C12 H12A . 0.9900 ?
    C12 H12B . 0.9900 ?
    C13 C17 . 1.503(2) ?
    C13 C14 . 1.503(2) ?
    C13 H13 . 1.0000 ?
    C14 H14A . 0.9900 ?
    C14 H14B . 0.9900 ?
    C15 C16 . 1.504(2) ?
    C15 H15A . 0.9900 ?
    C15 H15B . 0.9900 ?
    C16 C17 . 1.502(2) ?
    C16 C18 . 1.505(2) ?
    C16 H16 . 1.0000 ?
    C17 H17A . 0.9900 ?
    C17 H17B . 0.9900 ?
    C18 H18A . 0.9900 ?
    C18 H18B . 0.9900 ?
    C19 H19A . 0.9900 ?
    C19 H19B . 0.9900 ?
    C20 C21 . 1.514(5) ?
    C20 H20A . 0.9900 ?
    C20 H20B . 0.9900 ?
    C21 H21A . 0.9900 ?
    C21 H21B . 0.9900 ?
    C22 C23 . 1.525(4) ?
    C22 H22A . 0.9900 ?
    C22 H22B . 0.9900 ?
    C23 H23A . 0.9900 ?
    C23 H23B . 0.9900 ?
    C24 C25 . 1.400(4) ?
    C24 C29 . 1.403(5) ?
    C25 C26 . 1.378(5) ?
    C25 H25 . 0.9500 ?
    C26 C27 . 1.401(5) ?
    C26 H26 . 0.9500 ?
    C27 C28 . 1.372(5) ?
    C27 H27 . 0.9500 ?
    C28 C29 . 1.396(5) ?
    C28 H28 . 0.9500 ?
    C29 H29 . 0.9500 ?
    C10' C11' . 1.499(2) ?
    C10' H10C . 0.9900 ?
    C10' H10D . 0.9900 ?
    C11' C15' . 1.501(2) ?
    C11' C12' . 1.501(2) ?
    C11' H11B . 1.0000 ?
    C12' C13' . 1.502(2) ?
    C12' H12C . 0.9900 ?
    C12' H12D . 0.9900 ?
    C13' C14' . 1.501(2) ?
    C13' C17' . 1.501(2) ?
    C13' H13' . 1.0000 ?
    C14' H14C . 0.9900 ?
    C14' H14D . 0.9900 ?
    C15' C16' . 1.500(2) ?
    C15' H15C . 0.9900 ?
    C15' H15D . 0.9900 ?
    C16' C18' . 1.499(2) ?
    C16' C17' . 1.501(2) ?
    C16' H16' . 1.0000 ?
    C17' H17C . 0.9900 ?
    C17' H17D . 0.9900 ?
    C18' H18C . 0.9900 ?
    C18' H18D . 0.9900 ?
loop_
    _geom_angle_atom_site_label_1
    _geom_angle_atom_site_label_2
    _geom_angle_atom_site_label_3
    _geom_angle_site_symmetry_1
    _geom_angle_site_symmetry_3
    _geom_angle
    _geom_angle_publ_flag
    C1 N1 C2 . . 108.1(2) ?
    C1 N1 C3 . . 121.7(3) ?
    C2 N1 C3 . . 130.0(3) ?
    C2 N2 N3 . . 105.4(3) ?
    C1 N3 N2 . . 112.3(2) ?
    C1 N3 C19 . . 129.8(3) ?
    N2 N3 C19 . . 117.6(3) ?
    C19 N4 C20 . . 113.0(3) ?
    C19 N4 C23 . . 114.5(3) ?
    C20 N4 C23 . . 110.8(2) ?
    C24 N5 C21 . . 115.1(2) ?
    C24 N5 C22 . . 115.6(3) ?
    C21 N5 C22 . . 110.9(3) ?
    N3 C1 N1 . . 104.0(3) ?
    N3 C1 S1 . . 128.7(2) ?
    N1 C1 S1 . . 127.3(2) ?
    N2 C2 N1 . . 110.2(3) ?
    N2 C2 C9 . . 122.7(3) ?
    N1 C2 C9 . . 127.1(3) ?
    C4 C3 C8 . . 121.3(3) ?
    C4 C3 N1 . . 119.5(3) ?
    C8 C3 N1 . . 119.2(3) ?
    C3 C4 C5 . . 118.4(4) ?
    C3 C4 H4 . . 120.8 ?
    C5 C4 H4 . . 120.8 ?
    C6 C5 C4 . . 120.7(4) ?
    C6 C5 H5 . . 119.7 ?
    C4 C5 H5 . . 119.7 ?
    C5 C6 C7 . . 120.4(4) ?
    C5 C6 H6 . . 119.8 ?
    C7 C6 H6 . . 119.8 ?
    C6 C7 C8 . . 120.2(5) ?
    C6 C7 H7 . . 119.9 ?
    C8 C7 H7 . . 119.9 ?
    C3 C8 C7 . . 119.0(4) ?
    C3 C8 H8 . . 120.5 ?
    C7 C8 H8 . . 120.5 ?
    C14 C9 C18' . . 113.4(3) ?
    C14 C9 C18 . . 112.7(2) ?
    C18' C9 C10' . . 108.8(3) ?
    C18' C9 C14' . . 110.4(3) ?
    C10' C9 C14' . . 104.2(3) ?
    C14 C9 C10 . . 108.7(3) ?
    C18 C9 C10 . . 105.9(2) ?
    C14 C9 C2 . . 112.6(2) ?
    C18' C9 C2 . . 127.6(3) ?
    C18 C9 C2 . . 112.3(2) ?
    C10' C9 C2 . . 102.9(3) ?
    C14' C9 C2 . . 100.4(3) ?
    C10 C9 C2 . . 103.8(2) ?
    C11 C10 C9 . . 110.5(2) ?
    C11 C10 H10A . . 109.5 ?
    C9 C10 H10A . . 109.5 ?
    C11 C10 H10B . . 109.5 ?
    C9 C10 H10B . . 109.5 ?
    H10A C10 H10B . . 108.1 ?
    C12 C11 C10 . . 109.5(3) ?
    C12 C11 C15 . . 109.1(3) ?
    C10 C11 C15 . . 109.6(3) ?
    C12 C11 H11 . . 109.5 ?
    C10 C11 H11 . . 109.5 ?
    C15 C11 H11 . . 109.5 ?
    C13 C12 C11 . . 109.4(2) ?
    C13 C12 H12A . . 109.8 ?
    C11 C12 H12A . . 109.8 ?
    C13 C12 H12B . . 109.8 ?
    C11 C12 H12B . . 109.8 ?
    H12A C12 H12B . . 108.2 ?
    C12 C13 C17 . . 109.4(3) ?
    C12 C13 C14 . . 109.9(3) ?
    C17 C13 C14 . . 109.6(3) ?
    C12 C13 H13 . . 109.3 ?
    C17 C13 H13 . . 109.3 ?
    C14 C13 H13 . . 109.3 ?
    C9 C14 C13 . . 109.1(2) ?
    C9 C14 H14A . . 109.9 ?
    C13 C14 H14A . . 109.9 ?
    C9 C14 H14B . . 109.9 ?
    C13 C14 H14B . . 109.9 ?
    H14A C14 H14B . . 108.3 ?
    C11 C15 C16 . . 108.8(2) ?
    C11 C15 H15A . . 109.9 ?
    C16 C15 H15A . . 109.9 ?
    C11 C15 H15B . . 109.9 ?
    C16 C15 H15B . . 109.9 ?
    H15A C15 H15B . . 108.3 ?
    C17 C16 C15 . . 109.9(3) ?
    C17 C16 C18 . . 109.1(3) ?
    C15 C16 C18 . . 109.5(2) ?
    C17 C16 H16 . . 109.4 ?
    C15 C16 H16 . . 109.4 ?
    C18 C16 H16 . . 109.4 ?
    C13 C17 C16 . . 110.0(2) ?
    C13 C17 H17A . . 109.7 ?
    C16 C17 H17A . . 109.7 ?
    C13 C17 H17B . . 109.7 ?
    C16 C17 H17B . . 109.7 ?
    H17A C17 H17B . . 108.2 ?
    C16 C18 C9 . . 109.6(2) ?
    C16 C18 H18A . . 109.7 ?
    C9 C18 H18A . . 109.7 ?
    C16 C18 H18B . . 109.7 ?
    C9 C18 H18B . . 109.7 ?
    H18A C18 H18B . . 108.2 ?
    N4 C19 N3 . . 116.3(3) ?
    N4 C19 H19A . . 108.2 ?
    N3 C19 H19A . . 108.2 ?
    N4 C19 H19B . . 108.2 ?
    N3 C19 H19B . . 108.2 ?
    H19A C19 H19B . . 107.4 ?
    N4 C20 C21 . . 110.2(3) ?
    N4 C20 H20A . . 109.6 ?
    C21 C20 H20A . . 109.6 ?
    N4 C20 H20B . . 109.6 ?
    C21 C20 H20B . . 109.6 ?
    H20A C20 H20B . . 108.1 ?
    N5 C21 C20 . . 110.6(3) ?
    N5 C21 H21A . . 109.5 ?
    C20 C21 H21A . . 109.5 ?
    N5 C21 H21B . . 109.5 ?
    C20 C21 H21B . . 109.5 ?
    H21A C21 H21B . . 108.1 ?
    N5 C22 C23 . . 109.1(3) ?
    N5 C22 H22A . . 109.9 ?
    C23 C22 H22A . . 109.9 ?
    N5 C22 H22B . . 109.9 ?
    C23 C22 H22B . . 109.9 ?
    H22A C22 H22B . . 108.3 ?
    N4 C23 C22 . . 109.8(3) ?
    N4 C23 H23A . . 109.7 ?
    C22 C23 H23A . . 109.7 ?
    N4 C23 H23B . . 109.7 ?
    C22 C23 H23B . . 109.7 ?
    H23A C23 H23B . . 108.2 ?
    C25 C24 C29 . . 118.2(3) ?
    C25 C24 N5 . . 118.9(3) ?
    C29 C24 N5 . . 122.9(3) ?
    C26 C25 C24 . . 120.9(3) ?
    C26 C25 H25 . . 119.5 ?
    C24 C25 H25 . . 119.5 ?
    C25 C26 C27 . . 120.6(3) ?
    C25 C26 H26 . . 119.7 ?
    C27 C26 H26 . . 119.7 ?
    C28 C27 C26 . . 119.0(3) ?
    C28 C27 H27 . . 120.5 ?
    C26 C27 H27 . . 120.5 ?
    C27 C28 C29 . . 121.1(3) ?
    C27 C28 H28 . . 119.4 ?
    C29 C28 H28 . . 119.4 ?
    C28 C29 C24 . . 120.2(3) ?
    C28 C29 H29 . . 119.9 ?
    C24 C29 H29 . . 119.9 ?
    C11' C10' C9 . . 111.7(3) ?
    C11' C10' H10C . . 109.3 ?
    C9 C10' H10C . . 109.3 ?
    C11' C10' H10D . . 109.3 ?
    C9 C10' H10D . . 109.3 ?
    H10C C10' H10D . . 107.9 ?
    C10' C11' C15' . . 109.6(3) ?
    C10' C11' C12' . . 110.6(3) ?
    C15' C11' C12' . . 109.1(3) ?
    C10' C11' H11B . . 109.2 ?
    C15' C11' H11B . . 109.2 ?
    C12' C11' H11B . . 109.2 ?
    C11' C12' C13' . . 108.0(3) ?
    C11' C12' H12C . . 110.1 ?
    C13' C12' H12C . . 110.1 ?
    C11' C12' H12D . . 110.1 ?
    C13' C12' H12D . . 110.1 ?
    H12C C12' H12D . . 108.4 ?
    C14' C13' C17' . . 108.8(3) ?
    C14' C13' C12' . . 110.0(3) ?
    C17' C13' C12' . . 109.2(3) ?
    C14' C13' H13' . . 109.6 ?
    C17' C13' H13' . . 109.6 ?
    C12' C13' H13' . . 109.6 ?
    C13' C14' C9 . . 111.8(3) ?
    C13' C14' H14C . . 109.3 ?
    C9 C14' H14C . . 109.3 ?
    C13' C14' H14D . . 109.3 ?
    C9 C14' H14D . . 109.3 ?
    H14C C14' H14D . . 107.9 ?
    C16' C15' C11' . . 108.6(3) ?
    C16' C15' H15C . . 110.0 ?
    C11' C15' H15C . . 110.0 ?
    C16' C15' H15D . . 110.0 ?
    C11' C15' H15D . . 110.0 ?
    H15C C15' H15D . . 108.3 ?
    C18' C16' C15' . . 110.2(3) ?
    C18' C16' C17' . . 109.5(3) ?
    C15' C16' C17' . . 109.7(3) ?
    C18' C16' H16' . . 109.1 ?
    C15' C16' H16' . . 109.1 ?
    C17' C16' H16' . . 109.1 ?
    C16' C17' C13' . . 109.6(3) ?
    C16' C17' H17C . . 109.7 ?
    C13' C17' H17C . . 109.7 ?
    C16' C17' H17D . . 109.7 ?
    C13' C17' H17D . . 109.7 ?
    H17C C17' H17D . . 108.2 ?
    C9 C18' C16' . . 110.3(2) ?
    C9 C18' H18C . . 109.6 ?
    C16' C18' H18C . . 109.6 ?
    C9 C18' H18D . . 109.6 ?
    C16' C18' H18D . . 109.6 ?
    H18C C18' H18D . . 108.1 ?
loop_
    _geom_torsion_atom_site_label_1
    _geom_torsion_atom_site_label_2
    _geom_torsion_atom_site_label_3
    _geom_torsion_atom_site_label_4
    _geom_torsion_site_symmetry_1
    _geom_torsion_site_symmetry_2
    _geom_torsion_site_symmetry_3
    _geom_torsion_site_symmetry_4
    _geom_torsion
    _geom_torsion_publ_flag
    C2 N2 N3 C1 . . . . 0.1(3) ?
    C2 N2 N3 C19 . . . . 173.9(3) ?
    N2 N3 C1 N1 . . . . 0.1(3) ?
    C19 N3 C1 N1 . . . . -172.7(3) ?
    N2 N3 C1 S1 . . . . 179.6(2) ?
    C19 N3 C1 S1 . . . . 6.8(5) ?
    C2 N1 C1 N3 . . . . -0.2(3) ?
    C3 N1 C1 N3 . . . . 174.9(3) ?
    C2 N1 C1 S1 . . . . -179.7(2) ?
    C3 N1 C1 S1 . . . . -4.6(4) ?
    N3 N2 C2 N1 . . . . -0.2(3) ?
    N3 N2 C2 C9 . . . . 179.8(3) ?
    C1 N1 C2 N2 . . . . 0.2(3) ?
    C3 N1 C2 N2 . . . . -174.3(3) ?
    C1 N1 C2 C9 . . . . -179.8(3) ?
    C3 N1 C2 C9 . . . . 5.7(5) ?
    C1 N1 C3 C4 . . . . 91.4(4) ?
    C2 N1 C3 C4 . . . . -94.7(4) ?
    C1 N1 C3 C8 . . . . -88.0(4) ?
    C2 N1 C3 C8 . . . . 85.9(5) ?
    C8 C3 C4 C5 . . . . -0.7(6) ?
    N1 C3 C4 C5 . . . . 179.9(4) ?
    C3 C4 C5 C6 . . . . 0.0(7) ?
    C4 C5 C6 C7 . . . . 0.2(8) ?
    C5 C6 C7 C8 . . . . 0.3(8) ?
    C4 C3 C8 C7 . . . . 1.2(7) ?
    N1 C3 C8 C7 . . . . -179.4(4) ?
    C6 C7 C8 C3 . . . . -1.0(7) ?
    N2 C2 C9 C14 . . . . -9.7(4) ?
    N1 C2 C9 C14 . . . . 170.3(3) ?
    N2 C2 C9 C18' . . . . 140.3(4) ?
    N1 C2 C9 C18' . . . . -39.7(5) ?
    N2 C2 C9 C18 . . . . -138.3(3) ?
    N1 C2 C9 C18 . . . . 41.8(4) ?
    N2 C2 C9 C10' . . . . 13.7(4) ?
    N1 C2 C9 C10' . . . . -166.2(4) ?
    N2 C2 C9 C14' . . . . -93.6(4) ?
    N1 C2 C9 C14' . . . . 86.5(4) ?
    N2 C2 C9 C10 . . . . 107.7(3) ?
    N1 C2 C9 C10 . . . . -72.2(4) ?
    C14 C9 C10 C11 . . . . -59.7(3) ?
    C18 C9 C10 C11 . . . . 61.7(3) ?
    C2 C9 C10 C11 . . . . -179.8(3) ?
    C9 C10 C11 C12 . . . . 58.5(3) ?
    C9 C10 C11 C15 . . . . -61.1(3) ?
    C10 C11 C12 C13 . . . . -58.4(4) ?
    C15 C11 C12 C13 . . . . 61.6(3) ?
    C11 C12 C13 C17 . . . . -60.0(3) ?
    C11 C12 C13 C14 . . . . 60.3(4) ?
    C18 C9 C14 C13 . . . . -56.6(4) ?
    C10 C9 C14 C13 . . . . 60.5(3) ?
    C2 C9 C14 C13 . . . . 175.1(3) ?
    C12 C13 C14 C9 . . . . -61.8(4) ?
    C17 C13 C14 C9 . . . . 58.4(4) ?
    C12 C11 C15 C16 . . . . -61.3(3) ?
    C10 C11 C15 C16 . . . . 58.6(3) ?
    C11 C15 C16 C17 . . . . 60.1(3) ?
    C11 C15 C16 C18 . . . . -59.7(3) ?
    C12 C13 C17 C16 . . . . 58.7(3) ?
    C14 C13 C17 C16 . . . . -61.9(3) ?
    C15 C16 C17 C13 . . . . -59.0(3) ?
    C18 C16 C17 C13 . . . . 61.0(3) ?
    C17 C16 C18 C9 . . . . -57.2(3) ?
    C15 C16 C18 C9 . . . . 63.1(3) ?
    C14 C9 C18 C16 . . . . 56.4(3) ?
    C10 C9 C18 C16 . . . . -62.4(3) ?
    C2 C9 C18 C16 . . . . -175.1(3) ?
    C20 N4 C19 N3 . . . . -50.8(4) ?
    C23 N4 C19 N3 . . . . 77.3(4) ?
    C1 N3 C19 N4 . . . . -91.6(4) ?
    N2 N3 C19 N4 . . . . 95.9(3) ?
    C19 N4 C20 C21 . . . . -172.1(3) ?
    C23 N4 C20 C21 . . . . 57.8(3) ?
    C24 N5 C21 C20 . . . . -169.1(3) ?
    C22 N5 C21 C20 . . . . 57.3(3) ?
    N4 C20 C21 N5 . . . . -56.3(4) ?
    C24 N5 C22 C23 . . . . 168.3(3) ?
    C21 N5 C22 C23 . . . . -58.3(3) ?
    C19 N4 C23 C22 . . . . 171.3(3) ?
    C20 N4 C23 C22 . . . . -59.5(3) ?
    N5 C22 C23 N4 . . . . 59.2(3) ?
    C21 N5 C24 C25 . . . . 57.9(4) ?
    C22 N5 C24 C25 . . . . -170.7(3) ?
    C21 N5 C24 C29 . . . . -123.8(3) ?
    C22 N5 C24 C29 . . . . 7.5(4) ?
    C29 C24 C25 C26 . . . . 0.1(5) ?
    N5 C24 C25 C26 . . . . 178.4(3) ?
    C24 C25 C26 C27 . . . . 0.1(5) ?
    C25 C26 C27 C28 . . . . -0.5(5) ?
    C26 C27 C28 C29 . . . . 0.7(5) ?
    C27 C28 C29 C24 . . . . -0.6(5) ?
    C25 C24 C29 C28 . . . . 0.1(4) ?
    N5 C24 C29 C28 . . . . -178.1(3) ?
    C18' C9 C10' C11' . . . . 57.1(4) ?
    C14' C9 C10' C11' . . . . -60.7(4) ?
    C2 C9 C10' C11' . . . . -165.1(4) ?
    C9 C10' C11' C15' . . . . -58.3(4) ?
    C9 C10' C11' C12' . . . . 62.0(4) ?
    C10' C11' C12' C13' . . . . -57.6(4) ?
    C15' C11' C12' C13' . . . . 63.1(4) ?
    C11' C12' C13' C14' . . . . 57.6(4) ?
    C11' C12' C13' C17' . . . . -61.8(4) ?
    C17' C13' C14' C9 . . . . 57.0(4) ?
    C12' C13' C14' C9 . . . . -62.6(4) ?
    C14 C9 C14' C13' . . . . 56.1(4) ?
    C18' C9 C14' C13' . . . . -55.5(4) ?
    C10' C9 C14' C13' . . . . 61.2(4) ?
    C2 C9 C14' C13' . . . . 167.5(4) ?
    C10' C11' C15' C16' . . . . 59.0(4) ?
    C12' C11' C15' C16' . . . . -62.2(4) ?
    C11' C15' C16' C18' . . . . -60.8(4) ?
    C11' C15' C16' C17' . . . . 59.9(4) ?
    C18' C16' C17' C13' . . . . 61.9(4) ?
    C15' C16' C17' C13' . . . . -59.2(4) ?
    C14' C13' C17' C16' . . . . -60.0(4) ?
    C12' C13' C17' C16' . . . . 60.1(4) ?
    C10' C9 C18' C16' . . . . -57.6(4) ?
    C14' C9 C18' C16' . . . . 56.1(4) ?
    C2 C9 C18' C16' . . . . 178.2(3) ?
    C15' C16' C18' C9 . . . . 61.0(4) ?
    C17' C16' C18' C9 . . . . -59.8(4) ?
loop_
    _geom_hbond_atom_site_label_D
    _geom_hbond_atom_site_label_H
    _geom_hbond_atom_site_label_A
    _geom_hbond_site_symmetry_A
    _geom_hbond_distance_DH
    _geom_hbond_distance_HA
    _geom_hbond_distance_DA
    _geom_hbond_angle_DHA
    C19 H19B S1 2_755 0.99 2.84 3.593(4) 133
