# Supplementary material for: 3-(Adamantan-1-yl)-4-phenyl-1-[(4-phenyl­piperazin-1-yl)meth­yl]-1H-1,2,4-triazole-5(4H)-thione
Source: Acta Crystallogr Sect E Struct Rep Online. 2012 Jan 11;68(Pt 2):o345. doi: 10.1107/S1600536811055711 (PMC3275029; doi:10.1107/S1600536811055711)
Supplement: Supplementary file 2 [file e-68-0o345-Isup2.hkl]

# 
# h,k,l, Fc-squared, Fo-squared, sigma(Fo-squared) and status flag 
# 
data_I
_shelx_title '  P21   2482 Friedel pairs' 
_shelx_refln_list_code          4 
_shelx_F_calc_maximum      144.28 
_exptl_crystal_F_000       520.00 
_reflns_d_resolution_high  0.7681 
 
loop_ 
 _symmetry_equiv_pos_as_xyz 
 'x, y, z' 
 '-x, y+1/2, -z' 
 
_cell_length_a    11.3342 
_cell_length_b     8.4744 
_cell_length_c    13.7868 
_cell_angle_alpha  90.000 
_cell_angle_beta  103.864 
_cell_angle_gamma  90.000 
 
_shelx_F_squared_multiplier     1.000 
 
loop_ 
 _refln_index_h 
 _refln_index_k 
 _refln_index_l 
 _refln_F_squared_calc 
 _refln_F_squared_meas 
 _refln_F_squared_sigma 
 _refln_observed_status 
   3  -8   0      354.92      310.89     11.92 o 
   4  -8   0      242.66      208.97      9.67 o 
   5  -8   0       12.42        6.74      2.13 o 
   6  -8   0       42.57       44.16      4.49 o 
   7  -8   0        2.47        5.96      2.05 o 
   8  -8   0       58.59       57.48      4.96 o 
   1  -7   0      427.11      400.38     15.57 o 
   2  -7   0      412.96      426.00     13.23 o 
   3  -7   0      228.50      219.89      4.49 o 
   4  -7   0        6.26        8.05      2.18 o 
   5  -7   0       29.95       19.74      2.88 o 
   6  -7   0       50.58       33.37      3.64 o 
   7  -7   0      205.22      185.60      8.44 o 
   8  -7   0       61.26       62.82      4.87 o 
   9  -7   0        4.52        5.83      1.74 o 
   0  -6   0      425.95      412.81      9.68 o 
   1  -6   0      234.75      242.31      3.86 o 
   2  -6   0      241.94      257.98      4.07 o 
   3  -6   0      146.15      145.12      2.89 o 
   4  -6   0      810.04      751.65     12.40 o 
   5  -6   0      178.90      163.86      7.31 o 
   6  -6   0      677.10      650.63     15.74 o 
   7  -6   0       14.50       10.13      1.99 o 
   8  -6   0      127.93      123.94      6.30 o 
   9  -6   0       75.97       93.18      5.39 o 
   1  -5   0      223.74      198.20      2.98 o 
   2  -5   0      283.66      246.27      3.26 o 
   3  -5   0      317.58      335.58      8.75 o 
   4  -5   0       12.86        9.61      1.07 o 
   5  -5   0      161.93      145.78      5.46 o 
   6  -5   0       36.66       27.85      3.27 o 
   7  -5   0      134.36      101.94      5.21 o 
   8  -5   0       23.13       24.11      2.65 o 
   9  -5   0       37.95       36.19      3.12 o 
  10  -5   0       97.11       80.62      4.57 o 
   0  -4   0       64.55       59.17      4.78 o 
   1  -4   0      106.97       89.36      1.73 o 
   2  -4   0     1349.19     1313.44      9.26 o 
   3  -4   0      411.62      413.86      5.47 o 
   4  -4   0       47.45       59.69      2.62 o 
   5  -4   0     1069.11     1021.26     13.49 o 
   6  -4   0      394.23      398.97      7.62 o 
   7  -4   0      186.55      185.59      6.53 o 
   8  -4   0      375.58      371.03      9.76 o 
   9  -4   0      141.67      164.19      6.18 o 
  10  -4   0      132.41      142.64      5.72 o 
   1  -3   0      450.50      447.66      3.97 o 
   2  -3   0      386.01      373.10      4.50 o 
   3  -3   0      534.34      595.49      7.04 o 
   4  -3   0      705.28      832.91     10.74 o 
   5  -3   0      321.18      292.81      8.12 o 
   6  -3   0      560.37      677.09     11.48 o 
   7  -3   0      119.06      119.27      3.00 o 
   8  -3   0       16.55       12.82      2.07 o 
   9  -3   0      108.56      123.19      3.47 o 
  10  -3   0      143.49      147.84      3.97 o 
  11  -3   0       72.27       76.23      4.39 o 
   0  -2   0     1865.15     1644.33     15.40 o 
   1  -2   0      176.50      147.65      1.84 o 
   2  -2   0      987.07     1002.84      9.00 o 
   3  -2   0      993.28      999.07     15.06 o 
   4  -2   0     1456.84     1529.29     14.50 o 
   5  -2   0      202.36      132.04      3.36 o 
   6  -2   0      482.88      461.59      8.79 o 
   7  -2   0      187.91      212.00      4.78 o 
   8  -2   0      157.63      138.17      3.63 o 
   9  -2   0      575.52      552.80     11.91 o 
  10  -2   0      104.08       91.81      3.22 o 
  11  -2   0      109.69      100.48      3.64 o 
  12  -2   0        2.77        3.09      1.46 o 
   1  -1   0     1723.45     1628.70     14.84 o 
   2  -1   0     4173.14     3909.75     39.76 o 
   3  -1   0     1642.82     1579.13     14.48 o 
   4  -1   0      719.96      732.60      6.97 o 
   5  -1   0     1196.23     1214.16     10.81 o 
   6  -1   0      100.20       99.72      2.41 o 
   7  -1   0      169.76      186.29      3.63 o 
   8  -1   0       53.10       56.41      2.29 o 
   9  -1   0       45.79       45.46      2.28 o 
  10  -1   0       69.31       82.22      3.22 o 
  11  -1   0      212.72      212.97      8.45 o 
  12  -1   0       31.57       28.09      3.46 o 
  13  -1   0       29.87       30.16      3.80 o 
   2   0   0     3377.71     2986.17     36.27 o 
   3   0   0      638.68      545.76      6.64 o 
   4   0   0      323.08      318.78      5.12 o 
   5   0   0      573.01      561.30      8.01 o 
   6   0   0     1300.35     1368.36     15.82 o 
   7   0   0      321.23      366.75      7.09 o 
   8   0   0       76.61      122.59      4.23 o 
   9   0   0        2.77       23.81      2.88 o 
  10   0   0      129.04      140.92      4.48 o 
  11   0   0        3.85        6.23      1.19 o 
  12   0   0       65.63       73.75      5.78 o 
  13   0   0        1.95        0.67      1.57 o 
  14   0   0       16.68       12.85      3.25 o 
   1   1   0     1749.51     1689.86     12.38 o 
   2   1   0     4164.44     3922.83     27.07 o 
   3   1   0     1645.37     1588.30     15.26 o 
   4   1   0      701.58      730.83      8.86 o 
   5   1   0     1213.57     1241.51     14.00 o 
   6   1   0      100.85       94.69      3.47 o 
   7   1   0      167.84      179.30      4.78 o 
   8   1   0       50.36       51.75      2.75 o 
   9   1   0       46.44       43.63      2.71 o 
  10   1   0       68.70       77.83      5.61 o 
  11   1   0      208.51      195.75      9.48 o 
  12   1   0       30.64       24.02      3.63 o 
  13   1   0       28.67       29.82      4.24 o 
  14   1   0       34.51       20.88      6.10 o 
   0   2   0     1898.63     1786.43     16.65 o 
   1   2   0      182.10      154.82      2.18 o 
   2   2   0      999.16     1041.23      9.29 o 
   3   2   0      976.99     1015.64     14.35 o 
   4   2   0     1452.62     1566.33     20.33 o 
   5   2   0      200.61      135.97      3.30 o 
   6   2   0      495.12      485.66      7.71 o 
   7   2   0      184.96      202.81      5.03 o 
   8   2   0      160.66      147.92      4.58 o 
   9   2   0      575.50      539.42     10.06 o 
  10   2   0      104.09       85.08      2.82 o 
  11   2   0      111.22       96.17      5.13 o 
  12   2   0        2.12       -1.52      1.52 o 
  13   2   0       13.30       19.29      3.68 o 
  14   2   0       27.56       15.41      2.72 o 
   1   3   0      438.11      460.85      3.83 o 
   2   3   0      375.61      385.35      4.09 o 
   3   3   0      532.74      615.24      7.26 o 
   4   3   0      686.46      831.34     10.51 o 
   5   3   0      331.39      326.48      6.15 o 
   6   3   0      558.46      670.27     18.27 o 
   7   3   0      113.84      118.28      3.68 o 
   8   3   0       14.77       12.09      1.39 o 
   9   3   0      107.03      123.59      5.72 o 
  10   3   0      145.04      149.38      6.34 o 
  11   3   0       72.13       76.27      4.80 o 
  12   3   0       79.60       66.72      6.26 o 
  13   3   0       74.29       61.93      4.79 o 
   0   4   0       65.90       64.41      2.28 o 
   1   4   0      109.59      100.16      1.79 o 
   2   4   0     1347.45     1405.01     10.88 o 
   3   4   0      421.74      450.65      5.88 o 
   4   4   0       46.39       62.77      2.34 o 
   5   4   0     1074.32     1101.40     10.77 o 
   6   4   0      398.12      415.23      6.06 o 
   7   4   0      184.19      183.34      5.99 o 
   8   4   0      370.85      375.37      9.73 o 
   9   4   0      145.56      171.84      6.78 o 
  10   4   0      132.71      145.81      6.55 o 
  11   4   0      128.75      167.50      7.37 o 
  12   4   0       86.76      110.16      6.28 o 
  13   4   0       19.99       12.09      2.49 o 
   1   5   0      224.79      210.83      3.07 o 
   2   5   0      283.33      269.08      5.33 o 
   3   5   0      318.26      377.18      6.46 o 
   4   5   0       15.31       12.22      1.26 o 
   5   5   0      160.13      149.09      4.24 o 
   6   5   0       37.31       28.99      1.98 o 
   7   5   0      134.97      110.03      3.86 o 
   8   5   0       21.28       22.23      1.89 o 
   9   5   0       37.59       40.29      3.55 o 
  10   5   0       98.81       90.23      5.45 o 
  11   5   0       32.22       37.36      3.75 o 
  12   5   0       15.33       13.26      2.65 o 
   0   6   0      432.01      457.20     11.19 o 
   1   6   0      236.43      259.42      8.66 o 
   2   6   0      239.14      270.74      7.07 o 
   3   6   0      142.65      151.06      5.42 o 
   4   6   0      812.52      841.44     13.59 o 
   5   6   0      183.56      173.55      4.98 o 
   6   6   0      677.37      699.45     10.94 o 
   7   6   0       14.74       16.92      2.36 o 
   8   6   0      130.06      123.21      8.97 o 
   9   6   0       73.92       89.08      5.39 o 
  10   6   0        5.31        3.25      1.27 o 
  11   6   0       71.84       82.45      5.75 o 
  12   6   0        6.19        9.92      4.29 o 
   1   7   0      424.76      423.46      7.69 o 
   2   7   0      402.93      466.05      8.84 o 
   3   7   0      228.03      237.94      7.57 o 
   4   7   0        5.09        2.90      1.28 o 
   5   7   0       27.71       15.71      2.24 o 
   6   7   0       50.93       34.38      3.24 o 
   7   7   0      200.55      186.29      7.63 o 
   8   7   0       63.17       68.80      4.83 o 
   9   7   0        4.34        3.63      2.32 o 
  10   7   0       25.85       40.16      4.13 o 
  11   7   0       16.43       17.36      3.05 o 
   0   8   0      346.03      381.20     14.22 o 
   1   8   0       97.18      108.46      4.04 o 
   2   8   0      253.61      244.60      6.27 o 
   3   8   0      356.29      348.99      9.65 o 
   4   8   0      244.82      222.96     11.40 o 
   5   8   0       11.80       10.71      2.02 o 
   6   8   0       42.28       45.01      3.91 o 
   7   8   0        2.29        6.57      2.26 o 
   8   8   0       59.59       62.29      4.89 o 
   9   8   0       16.39       19.63      3.15 o 
   1   9   0      229.92      229.14      8.22 o 
   2   9   0        7.50       13.18      1.71 o 
   3   9   0       26.61       30.78      3.05 o 
   4   9   0       73.65       69.53      4.70 o 
   5   9   0       27.16       24.57      2.97 o 
   6   9   0       37.51       41.19      4.02 o 
   7   9   0       23.72       36.17      4.28 o 
   8   9   0       18.99       38.60      4.14 o 
   0  10   0      118.36      123.55      9.09 o 
   1  10   0       21.11       17.68      3.72 o 
   2  10   0       42.58       50.63      4.09 o 
   3  10   0       10.20       19.54      4.09 o 
   4  10   0        0.68       -1.53      1.53 o 
   5  10   0       81.92       97.02      9.66 o 
   6  10   0       40.41       50.80      4.57 o 
   1  11   0       89.37       93.98      6.53 o 
   2  -9   1       58.47       85.01      6.73 o 
   3  -9   1       52.98       39.42      4.70 o 
   4  -9   1       66.84       81.29      6.48 o 
   5  -9   1       81.97       82.21      6.55 o 
   6  -9   1       13.95       11.83      2.80 o 
   7  -9   1       11.61       10.93      2.92 o 
   8  -9   1        0.48        0.15      1.73 o 
  -2  -8   1      194.28      199.78      6.48 o 
   0  -8   1      320.62      288.14      9.40 o 
   1  -8   1      118.09       88.89     17.05 o 
   2  -8   1       59.17       61.78      5.38 o 
   3  -8   1      217.75      203.79      9.72 o 
   4  -8   1       91.71       87.22      6.25 o 
   5  -8   1       39.31       26.62      3.70 o 
   6  -8   1       12.30       13.83      2.76 o 
   7  -8   1       31.91       32.36      4.01 o 
   8  -8   1       51.10       54.22      5.08 o 
  -8  -7   1      185.18      207.63      8.55 o 
  -7  -7   1       25.73       30.24      3.30 o 
  -6  -7   1        2.08        0.64      1.28 o 
  -5  -7   1      176.78      178.62      8.06 o 
  -4  -7   1      697.51      661.96     16.69 o 
  -3  -7   1       20.02       14.66      1.42 o 
  -2  -7   1      191.69      178.02      4.56 o 
  -1  -7   1        6.92        3.77      0.85 o 
   0  -7   1       97.34       95.28      9.10 o 
   1  -7   1      331.13      292.55      4.73 o 
   2  -7   1       82.65       80.65      2.58 o 
   3  -7   1      125.08      117.53      4.69 o 
   4  -7   1      380.79      324.62     11.62 o 
   5  -7   1      124.24       99.43      6.32 o 
   6  -7   1       31.81       35.47      3.88 o 
   7  -7   1       89.01       94.31      6.17 o 
   8  -7   1       89.48       95.81      6.22 o 
   9  -7   1       14.16        9.77      2.35 o 
  -9  -6   1      126.88      120.32      5.79 o 
  -8  -6   1       22.57       19.03      2.52 o 
  -7  -6   1      230.57      190.08      7.56 o 
  -6  -6   1      116.66      104.74      5.56 o 
  -5  -6   1      171.31      155.02      6.84 o 
  -4  -6   1      154.99      131.59      5.51 o 
  -3  -6   1      514.93      517.93      6.03 o 
  -2  -6   1        1.04        0.38      0.48 o 
  -1  -6   1      155.65      145.63      4.17 o 
   0  -6   1      424.92      401.00      7.67 o 
   1  -6   1       66.62       53.48      1.85 o 
   2  -6   1      241.80      229.05      4.12 o 
   3  -6   1       41.21       25.80      2.07 o 
   4  -6   1      564.89      583.50     13.79 o 
   5  -6   1       67.34       64.91      5.91 o 
   6  -6   1        1.26       -0.52      1.35 o 
   7  -6   1       57.20       55.04      4.43 o 
   8  -6   1       75.51       82.76      5.39 o 
   9  -6   1       63.38       60.30      4.64 o 
  -9  -5   1      181.97      169.22      6.33 o 
  -8  -5   1      525.61      531.46     12.31 o 
  -7  -5   1      515.76      508.27     12.08 o 
  -6  -5   1       87.06       91.62      4.71 o 
  -5  -5   1      143.35      147.63      4.64 o 
  -4  -5   1       29.95       20.09      1.27 o 
  -3  -5   1      706.16      750.56      7.27 o 
  -2  -5   1      226.86      206.06      3.26 o 
  -1  -5   1      262.68      247.53      3.74 o 
   0  -5   1      125.84      125.85      2.58 o 
   1  -5   1       66.24       59.64      1.58 o 
   2  -5   1      478.72      495.79      5.49 o 
   3  -5   1       96.65       98.76      3.04 o 
   4  -5   1      679.47      671.16     10.76 o 
   5  -5   1      196.42      172.57      5.09 o 
   6  -5   1      196.82      209.18      5.80 o 
   7  -5   1      102.59      101.19      5.49 o 
   8  -5   1      215.51      190.04      7.73 o 
   9  -5   1       79.57       89.81      5.23 o 
  10  -5   1       16.52       17.31      2.41 o 
 -10  -4   1       24.57       11.79      1.04 o 
  -9  -4   1        6.60        4.27      0.67 o 
  -8  -4   1     1531.09     1554.19     24.89 o 
  -7  -4   1       44.89       37.95      1.42 o 
  -6  -4   1      930.98      862.13     36.43 o 
  -5  -4   1      551.56      517.32     13.59 o 
  -4  -4   1       35.11       36.19      1.17 o 
  -3  -4   1      293.24      262.60      3.24 o 
  -2  -4   1      524.86      487.92      4.71 o 
  -1  -4   1      107.04      104.48      1.94 o 
   0  -4   1      513.39      503.22      6.34 o 
   1  -4   1      240.22      264.46      3.18 o 
   2  -4   1      480.07      501.70      4.61 o 
   3  -4   1      101.49       74.27      2.36 o 
   4  -4   1      256.25      303.20      5.32 o 
   5  -4   1      173.87      164.99      4.62 o 
   6  -4   1      154.15      155.29      7.57 o 
   7  -4   1      499.04      568.19     13.30 o 
   8  -4   1      348.07      296.22      9.23 o 
   9  -4   1      298.76      298.99      9.34 o 
  10  -4   1       12.56       12.53      2.03 o 
 -11  -3   1      118.89       97.79      4.97 o 
 -10  -3   1       66.84       60.12      2.24 o 
  -9  -3   1      276.79      236.88      4.62 o 
  -8  -3   1      298.41      309.81      5.24 o 
  -7  -3   1      601.97      540.47      7.18 o 
  -6  -3   1      580.86      623.20      7.60 o 
  -5  -3   1      331.76      239.42      3.80 o 
  -4  -3   1      177.11      223.50      3.16 o 
  -3  -3   1      117.41       99.31      3.22 o 
  -2  -3   1      254.14      227.84      2.67 o 
  -1  -3   1     1081.39     1023.25      8.40 o 
   0  -3   1       71.76       85.66      1.67 o 
   1  -3   1      531.79      528.99      4.46 o 
   2  -3   1      542.94      545.20      5.61 o 
   3  -3   1     1471.88     1442.68     13.22 o 
   4  -3   1      619.85      620.68     12.55 o 
   5  -3   1      615.57      647.40     13.14 o 
   6  -3   1      294.66      309.30      8.55 o 
   7  -3   1       51.06       51.87      3.40 o 
   8  -3   1      600.15      591.63     13.20 o 
   9  -3   1       38.06       49.29      3.53 o 
  10  -3   1      141.04      150.92      6.27 o 
 -12  -2   1      194.07      203.44      8.46 o 
 -11  -2   1       66.22       56.87      4.20 o 
 -10  -2   1      184.66      194.34      4.24 o 
  -9  -2   1      406.68      402.25      6.42 o 
  -8  -2   1      414.48      366.40      5.83 o 
  -7  -2   1      203.96      196.83      8.40 o 
  -6  -2   1      742.76      870.14      8.99 o 
  -5  -2   1      380.29      384.28      5.18 o 
  -4  -2   1      199.13      171.02      2.91 o 
  -3  -2   1     1161.20     1070.38     10.48 o 
  -2  -2   1     2116.54     2136.30     24.06 o 
  -1  -2   1     2404.88     2407.01     15.63 o 
   0  -2   1     1177.15     1083.04      7.74 o 
   1  -2   1      165.55      173.01      4.82 o 
   2  -2   1      329.72      337.78      4.27 o 
   3  -2   1     1699.41     1725.10     24.55 o 
   4  -2   1       39.80       29.15      1.50 o 
   5  -2   1      663.53      672.64      8.33 o 
   6  -2   1       73.60       59.84      2.10 o 
   7  -2   1       86.18       93.58      2.98 o 
   8  -2   1      204.94      206.28      4.85 o 
   9  -2   1      217.60      208.12      5.11 o 
  10  -2   1       11.02        8.63      1.17 o 
  11  -2   1        5.68        8.97      1.40 o 
  12  -2   1       13.23        8.85      2.07 o 
 -14  -1   1        3.53        3.56      1.72 o 
 -13  -1   1       28.29       29.53      3.70 o 
 -12  -1   1       23.85       20.54      2.96 o 
 -11  -1   1      107.43      103.38      3.27 o 
 -10  -1   1      259.43      236.79      5.06 o 
  -9  -1   1       38.91       32.23      1.72 o 
  -8  -1   1      113.08      116.55      3.36 o 
  -7  -1   1      201.12      187.94      3.38 o 
  -6  -1   1      764.82      815.42     11.71 o 
  -5  -1   1       74.63       46.68      1.33 o 
  -4  -1   1      795.96      800.69      8.26 o 
  -3  -1   1     4050.20     4022.98     33.72 o 
  -2  -1   1     8181.92     7731.58     74.53 o 
  -1  -1   1      404.89      397.72      7.11 o 
   0  -1   1      207.61      152.31      3.75 o 
   1  -1   1     1339.92     1157.61     16.47 o 
   2  -1   1     4665.86     4775.24     57.67 o 
   3  -1   1      504.15      514.71      7.70 o 
   4  -1   1       82.60       83.47      3.45 o 
   5  -1   1      450.86      428.33      5.45 o 
   6  -1   1       71.50       99.33      2.55 o 
   7  -1   1      412.55      389.77      5.83 o 
   8  -1   1      241.85      240.12      5.50 o 
   9  -1   1      128.23      158.64      4.63 o 
  10  -1   1      347.47      301.35     11.36 o 
  11  -1   1      148.06      132.03      4.57 o 
  12  -1   1       17.78       26.54      3.40 o 
  13  -1   1       48.69       74.33      5.77 o 
 -14   0   1       41.87       49.35      5.21 o 
 -13   0   1       54.90       49.02      4.96 o 
 -12   0   1       54.59       51.31      4.82 o 
 -11   0   1      183.40      170.24      6.75 o 
 -10   0   1      138.36       88.42      3.28 o 
  -9   0   1      292.13      300.77      8.44 o 
  -8   0   1       16.08        7.62      1.27 o 
  -7   0   1        1.83        0.52      0.79 o 
  -6   0   1      770.61      851.67     11.31 o 
  -5   0   1      613.35      598.72      8.38 o 
  -4   0   1      574.50      556.51      7.42 o 
  -3   0   1     6719.14     6773.01     57.08 o 
  -2   0   1      205.47      214.11      4.56 o 
   2   0   1     2464.02     2078.86     18.76 o 
   3   0   1     2305.87     2423.28     22.29 o 
   4   0   1        1.15        1.04      0.47 o 
   5   0   1        0.32        1.47      0.89 o 
   6   0   1      845.86      845.55     11.34 o 
   7   0   1       50.58       79.68      3.16 o 
   8   0   1       28.30        6.48      1.17 o 
   9   0   1       52.19       44.75      3.93 o 
  10   0   1       96.57       86.64      3.74 o 
  11   0   1      108.21      104.22      6.79 o 
  12   0   1       28.02       19.48      3.25 o 
  13   0   1        6.24        3.46      1.79 o 
  14   0   1       35.17       34.81      5.21 o 
 -14   1   1        3.22        7.37      2.62 o 
 -13   1   1       27.14       31.02      4.28 o 
 -12   1   1       24.96       18.40      3.27 o 
 -11   1   1      104.51       94.41      6.45 o 
 -10   1   1      250.25      224.44      5.69 o 
  -9   1   1       37.30       32.21      2.38 o 
  -8   1   1      116.78      113.83      4.06 o 
  -7   1   1      201.44      177.89      4.76 o 
  -6   1   1      771.89      832.39     11.16 o 
  -5   1   1       71.52       41.43      1.91 o 
  -4   1   1      815.09      826.54      7.78 o 
  -3   1   1     4048.02     4014.48     26.10 o 
  -2   1   1     8233.43     7780.58     52.33 o 
  -1   1   1      421.47      417.25      3.88 o 
   0   1   1      207.79      161.58      2.39 o 
   1   1   1     1364.38     1252.24     12.18 o 
   2   1   1     4634.71     4732.02     32.80 o 
   3   1   1      505.59      519.76     16.40 o 
   4   1   1       76.33       77.49      2.37 o 
   5   1   1      466.17      440.82      7.67 o 
   6   1   1       71.25       96.73      3.18 o 
   7   1   1      406.96      376.50      8.51 o 
   8   1   1      244.07      262.36      7.60 o 
   9   1   1      128.43      165.86      5.29 o 
  10   1   1      352.97      308.36     11.56 o 
  11   1   1      151.01      131.81      7.84 o 
  12   1   1       17.66       26.82      3.18 o 
  13   1   1       49.84       69.68      4.76 o 
  14   1   1       11.43        4.72      2.01 o 
 -14   2   1      127.59      115.13      6.50 o 
 -13   2   1       42.20       51.42      4.23 o 
 -12   2   1      194.39      214.39     10.83 o 
 -11   2   1       67.15       49.30      4.98 o 
 -10   2   1      184.54      198.99      4.73 o 
  -9   2   1      406.86      398.49      6.59 o 
  -8   2   1      420.44      372.24      6.00 o 
  -7   2   1      205.10      197.96      3.96 o 
  -6   2   1      728.03      834.50     11.41 o 
  -5   2   1      378.48      386.79      4.95 o 
  -4   2   1      202.13      178.52      2.99 o 
  -3   2   1     1183.80     1098.53      9.76 o 
  -2   2   1     2097.47     2126.08     14.31 o 
  -1   2   1     2401.76     2484.73     16.07 o 
   0   2   1     1170.75     1116.35      7.15 o 
   1   2   1      166.99      177.47      2.71 o 
   2   2   1      334.08      352.91      5.60 o 
   3   2   1     1717.58     1810.11     18.59 o 
   4   2   1       40.06       28.49      1.08 o 
   5   2   1      670.88      700.04      9.09 o 
   6   2   1       69.29       55.28      2.29 o 
   7   2   1       87.27      100.61      3.02 o 
   8   2   1      202.36      203.83      4.70 o 
   9   2   1      209.41      191.76      4.88 o 
  10   2   1       10.56        9.61      1.31 o 
  11   2   1        5.60        7.33      1.82 o 
  12   2   1       14.48        9.69      2.00 o 
  13   2   1       23.68       41.67      3.91 o 
 -13   3   1       38.65       51.57      4.34 o 
 -12   3   1       47.50       51.76      4.21 o 
 -11   3   1      121.80      101.87      5.47 o 
 -10   3   1       65.30       64.01      4.51 o 
  -9   3   1      274.73      244.26      5.79 o 
  -8   3   1      304.38      321.65      6.43 o 
  -7   3   1      586.63      543.42      9.23 o 
  -6   3   1      575.02      628.83     12.97 o 
  -5   3   1      322.19      244.21      4.26 o 
  -4   3   1      187.44      244.55      3.70 o 
  -3   3   1      118.61      104.93      2.40 o 
  -2   3   1      244.10      228.29      2.98 o 
  -1   3   1     1069.77     1075.22      7.86 o 
   0   3   1       72.91       94.24      1.53 o 
   1   3   1      529.58      557.21      4.65 o 
   2   3   1      548.22      570.67      6.89 o 
   3   3   1     1473.38     1487.62     26.22 o 
   4   3   1      626.62      625.67     15.38 o 
   5   3   1      611.46      643.15     15.51 o 
   6   3   1      295.00      317.69      5.42 o 
   7   3   1       53.92       52.84      2.08 o 
   8   3   1      599.99      574.30      8.29 o 
   9   3   1       38.11       52.22      2.49 o 
  10   3   1      137.31      145.31      6.31 o 
  11   3   1       39.97       37.37      6.31 o 
  12   3   1       14.79       14.98      2.50 o 
  13   3   1        2.02       -1.25      1.75 o 
 -13   4   1       22.19       33.43      3.67 o 
 -12   4   1      272.99      237.09      9.11 o 
 -11   4   1       84.29       86.01      5.25 o 
 -10   4   1       24.46       10.95      1.95 o 
  -9   4   1        7.90        5.04      1.47 o 
  -8   4   1     1538.27     1596.30     22.71 o 
  -7   4   1       45.24       38.71      1.77 o 
  -6   4   1      939.75      952.52     10.84 o 
  -5   4   1      548.64      524.84      8.48 o 
  -4   4   1       36.29       38.34      1.79 o 
  -3   4   1      298.31      287.41      4.37 o 
  -2   4   1      522.81      517.97      5.40 o 
  -1   4   1      104.60      106.05      2.15 o 
   0   4   1      519.44      547.73      4.81 o 
   1   4   1      233.14      275.17      3.12 o 
   2   4   1      483.62      552.89      6.02 o 
   3   4   1       99.15       77.41      3.45 o 
   4   4   1      251.66      314.20      6.41 o 
   5   4   1      174.01      171.26      4.79 o 
   6   4   1      146.27      142.72      4.05 o 
   7   4   1      498.45      589.83     14.91 o 
   8   4   1      347.50      282.59      8.51 o 
   9   4   1      303.80      308.74      9.33 o 
  10   4   1       11.97       14.71      2.33 o 
  11   4   1       12.08       13.19      2.38 o 
  12   4   1       65.25       97.93      6.02 o 
  13   4   1       15.76       25.93      3.38 o 
 -12   5   1       19.44       22.00      8.24 o 
 -11   5   1       32.34       38.32      6.38 o 
 -10   5   1       10.02        5.28      3.40 o 
  -9   5   1      184.46      173.11      9.19 o 
  -8   5   1      517.61      517.06      8.73 o 
  -7   5   1      525.57      520.63     13.23 o 
  -6   5   1       88.78      102.29      3.51 o 
  -5   5   1      138.69      146.54      4.11 o 
  -4   5   1       30.25       25.55      1.99 o 
  -3   5   1      710.75      813.85     17.46 o 
  -2   5   1      220.74      172.04     47.05 o 
  -1   5   1      260.87      251.75      3.96 o 
   0   5   1      124.74      134.18      2.54 o 
   1   5   1       63.21       63.22      1.69 o 
   2   5   1      484.94      538.56      9.21 o 
   3   5   1       96.62      110.06      3.42 o 
   4   5   1      669.48      725.00     10.18 o 
   5   5   1      196.62      193.33      4.99 o 
   6   5   1      196.54      210.97      5.41 o 
   7   5   1      106.77      105.21      6.36 o 
   8   5   1      221.65      200.42      7.51 o 
   9   5   1       79.96       90.71      7.87 o 
  10   5   1       15.28       19.80      3.67 o 
  11   5   1       43.69       43.44      4.12 o 
  12   5   1       14.74       21.96      3.22 o 
 -12   6   1       58.60       58.10      5.01 o 
 -11   6   1       24.39       25.81      3.40 o 
 -10   6   1        0.45        0.68      1.49 o 
  -9   6   1      124.33      128.18      6.41 o 
  -8   6   1       23.90       17.56      2.44 o 
  -7   6   1      231.45      209.84      5.66 o 
  -6   6   1      122.43      120.01      4.14 o 
  -5   6   1      167.68      165.77      4.78 o 
  -4   6   1      156.92      151.16      4.57 o 
  -3   6   1      512.11      542.73      8.57 o 
  -2   6   1        1.55       -0.38      0.86 o 
  -1   6   1      158.55      160.30      6.50 o 
   0   6   1      424.73      429.44     10.49 o 
   1   6   1       67.28       63.36      3.25 o 
   2   6   1      245.54      245.02      6.86 o 
   3   6   1       43.23       32.95      2.64 o 
   4   6   1      557.89      622.54     12.47 o 
   5   6   1       69.34       67.12      4.11 o 
   6   6   1        1.08       -0.98      1.37 o 
   7   6   1       58.90       62.84      4.25 o 
   8   6   1       76.82       90.37      5.32 o 
   9   6   1       62.18       58.08      4.87 o 
  10   6   1       11.84       22.92      3.41 o 
  11   6   1       31.37       34.63      3.87 o 
 -11   7   1       74.09       77.53      5.75 o 
 -10   7   1       71.17       69.19      5.21 o 
  -9   7   1       67.12       76.05      5.25 o 
  -8   7   1      187.55      216.92      8.48 o 
  -7   7   1       23.28       25.00      2.89 o 
  -6   7   1        1.84        0.89      1.87 o 
  -5   7   1      172.85      184.74      9.68 o 
  -4   7   1      689.04      693.78     13.49 o 
  -3   7   1       20.65       21.08      1.84 o 
  -2   7   1      192.10      202.18      5.27 o 
  -1   7   1        8.54        8.71      1.21 o 
   0   7   1       98.17      109.17      5.18 o 
   1   7   1      321.88      292.83      7.80 o 
   2   7   1       87.41       88.75      4.43 o 
   3   7   1      125.47      126.96      5.49 o 
   4   7   1      385.14      355.52      9.74 o 
   5   7   1      128.22      106.61      5.44 o 
   6   7   1       31.83       37.81      4.01 o 
   7   7   1       88.09       91.75      9.01 o 
   8   7   1       86.57       97.51      5.88 o 
   9   7   1       14.27       12.26      3.35 o 
  10   7   1        9.63        7.01      3.38 o 
 -10   8   1       12.80        2.80      1.57 o 
  -9   8   1       12.53        9.87      2.29 o 
  -8   8   1       77.64       84.51      7.89 o 
  -7   8   1       19.77       20.51      3.74 o 
  -6   8   1       55.85       49.16      4.01 o 
  -5   8   1       35.65       52.34      3.98 o 
  -4   8   1       13.88        9.30      1.78 o 
  -3   8   1      186.73      190.00      5.64 o 
  -2   8   1      193.87      226.64      6.01 o 
  -1   8   1      536.02      541.89      9.40 o 
   0   8   1      314.89      318.31      6.78 o 
   1   8   1      116.49      113.72      5.31 o 
   2   8   1       59.44       70.24      4.50 o 
   3   8   1      218.94      217.68      7.69 o 
   4   8   1       91.68       86.43      5.18 o 
   5   8   1       37.87       30.77      3.24 o 
   6   8   1       12.22       14.18      2.37 o 
   7   8   1       31.23       37.73      3.81 o 
   8   8   1       50.13       52.62      4.55 o 
   9   8   1       73.65       98.78      6.41 o 
  -8   9   1       28.93       25.33      3.38 o 
  -7   9   1       41.26       41.27      4.03 o 
  -6   9   1        5.22        0.65      1.49 o 
  -5   9   1      107.35      102.99      5.85 o 
  -4   9   1       82.21       87.70      5.16 o 
  -3   9   1       65.53       73.98      4.58 o 
  -2   9   1      126.76      127.80      4.79 o 
  -1   9   1       70.75       80.99      3.73 o 
   0   9   1       39.53       41.55      3.55 o 
   1   9   1       65.54       69.05      4.47 o 
   2   9   1       61.41       82.02      4.85 o 
   3   9   1       53.08       45.45      5.65 o 
   4   9   1       65.57       83.28      5.23 o 
   5   9   1       81.05       84.11      5.46 o 
   6   9   1       13.90       17.62      2.89 o 
   7   9   1       11.78       11.98      2.57 o 
   8   9   1        0.41       -1.65      1.65 o 
  -6  10   1       84.04       84.11      7.06 o 
  -5  10   1        7.22        8.78      2.14 o 
  -4  10   1       34.64       36.34      3.61 o 
  -3  10   1        8.58        9.39      1.95 o 
  -2  10   1       81.33       77.80      4.01 o 
  -1  10   1       14.40       11.93      2.23 o 
   0  10   1        3.72        1.68      1.48 o 
   1  10   1       34.50       39.73      4.36 o 
   2  10   1        9.58        6.29      2.37 o 
   3  10   1       26.07       27.30      4.83 o 
   4  10   1       13.03        9.40      3.15 o 
   5  10   1       27.42       39.20      5.95 o 
   0  11   1       49.93       58.01      6.48 o 
   2 -10   2       13.60       14.77      3.42 o 
   3 -10   2       42.59       45.55      5.43 o 
   4 -10   2       27.79       29.26      4.57 o 
   5 -10   2       85.28       81.00      7.16 o 
   0  -9   2       97.57       92.33      7.09 o 
   1  -9   2       54.50       32.72      4.40 o 
   2  -9   2       10.66        3.53      2.00 o 
   3  -9   2        7.84        7.15      2.47 o 
   4  -9   2       56.97       50.02      5.30 o 
   5  -9   2      108.87      112.77      7.91 o 
   6  -9   2       23.80       18.10      3.51 o 
   7  -9   2       28.59       30.18      4.33 o 
  -2  -8   2      108.11        7.09      1.39 o 
  -1  -8   2        0.93       -0.21      0.92 o 
   0  -8   2       53.28       60.67      5.45 o 
   1  -8   2      370.54      356.12     20.56 o 
   2  -8   2       29.80       25.20      3.68 o 
   3  -8   2       15.34       20.94      3.34 o 
   4  -8   2        1.35        5.38      2.22 o 
   5  -8   2       23.12       19.13      3.30 o 
   6  -8   2      112.58      106.93      7.27 o 
   7  -8   2      144.75      129.54      7.99 o 
   8  -8   2       66.95       62.03      5.59 o 
  -5  -7   2      430.90      396.10      6.33 o 
  -4  -7   2      512.01      464.72      8.72 o 
  -3  -7   2       46.62       38.16      2.46 o 
  -2  -7   2       29.92       27.15      1.87 o 
  -1  -7   2      171.65      164.35      5.38 o 
   0  -7   2      287.91      268.96      6.82 o 
   1  -7   2       18.30       16.95      1.58 o 
   2  -7   2      602.01      523.92     10.24 o 
   3  -7   2      202.17      157.33      6.75 o 
   4  -7   2       10.76       10.10      1.54 o 
   5  -7   2        7.71        2.23      1.60 o 
   6  -7   2      101.20      111.50      6.91 o 
   7  -7   2       53.81       44.73      4.41 o 
   8  -7   2       29.85       34.71      3.94 o 
   9  -7   2       31.26       41.88      4.31 o 
  -5  -6   2       34.60       35.73      3.15 o 
  -4  -6   2       27.49       28.67      1.75 o 
  -3  -6   2      202.57      176.40      3.79 o 
  -2  -6   2      210.11      184.57      4.01 o 
  -1  -6   2       28.84       33.12      1.71 o 
   0  -6   2      315.36      275.71      5.50 o 
   1  -6   2      291.75      300.37      5.11 o 
   2  -6   2      600.86      550.20      8.03 o 
   3  -6   2      237.98      199.07      5.62 o 
   4  -6   2       86.23       80.55      3.61 o 
   5  -6   2       57.25       46.39      3.88 o 
   6  -6   2       89.07       77.93      3.74 o 
   7  -6   2       61.62       67.96      5.06 o 
   8  -6   2       19.70       19.41      2.93 o 
   9  -6   2       22.28       24.02      3.19 o 
  -8  -5   2      248.90      207.58     17.43 o 
  -7  -5   2      103.20       90.59     11.02 o 
  -6  -5   2      167.97      179.78      7.61 o 
  -5  -5   2      123.57      129.85      2.27 o 
  -4  -5   2       79.17       65.88      2.06 o 
  -3  -5   2       58.91       49.45      2.75 o 
  -2  -5   2      166.01      185.76      3.58 o 
  -1  -5   2      366.00      360.94      5.95 o 
   0  -5   2       53.61       44.14      1.54 o 
   1  -5   2       22.93       31.14      1.29 o 
   2  -5   2      603.65      621.59     10.78 o 
   3  -5   2      126.78      133.73      4.00 o 
   4  -5   2      118.95      123.49      4.14 o 
   5  -5   2      265.12      278.83      6.62 o 
   6  -5   2      114.55      115.70      4.28 o 
   7  -5   2      167.86      178.56      9.93 o 
   8  -5   2      250.28      290.32     10.23 o 
   9  -5   2       29.00       22.02      2.93 o 
  10  -5   2       93.03      100.35      6.01 o 
 -10  -4   2       47.23       52.70      3.03 o 
  -9  -4   2      413.93      371.95      5.71 o 
  -8  -4   2      341.68      338.19      5.31 o 
  -7  -4   2        1.59        0.11      0.42 o 
  -6  -4   2      189.06      189.13      3.29 o 
  -5  -4   2      263.53      311.33      5.59 o 
  -4  -4   2      120.54      113.96      3.59 o 
  -3  -4   2       14.87        8.53      1.99 o 
  -2  -4   2      109.18      108.99      2.88 o 
  -1  -4   2      225.11      203.61      3.16 o 
   0  -4   2      140.68      147.01      3.63 o 
   1  -4   2      875.01      944.05      7.43 o 
   2  -4   2      647.19      686.71      7.22 o 
   3  -4   2      263.29      250.04      4.60 o 
   4  -4   2       91.27       90.88      2.80 o 
   5  -4   2       15.24       18.57      1.62 o 
   6  -4   2      178.65      141.52      6.42 o 
   7  -4   2      243.78      222.99      8.26 o 
   8  -4   2       47.66       41.01      3.66 o 
   9  -4   2       70.21       69.49      4.80 o 
  10  -4   2        0.50        0.43      1.19 o 
 -12  -3   2       57.79       87.71      5.08 o 
 -11  -3   2       79.62       87.60      4.80 o 
 -10  -3   2      500.92      487.76     11.59 o 
  -9  -3   2      205.89      191.53     13.22 o 
  -8  -3   2      276.50      298.34      4.78 o 
  -7  -3   2       21.80       23.89      1.22 o 
  -6  -3   2      702.13      672.29      8.09 o 
  -5  -3   2      223.58      231.52      3.94 o 
  -4  -3   2      729.84      686.79     11.01 o 
  -3  -3   2       93.50      110.67      2.80 o 
  -2  -3   2      233.95      222.23      6.31 o 
  -1  -3   2     1164.93     1204.81      9.77 o 
   0  -3   2     1021.41     1013.51     15.05 o 
   1  -3   2      461.77      465.93      6.42 o 
   2  -3   2     1300.85     1320.66     19.61 o 
   3  -3   2      776.38      806.52      8.79 o 
   4  -3   2      903.69      879.59     16.75 o 
   5  -3   2     1611.07     1577.46     25.81 o 
   6  -3   2      160.68      171.08      6.69 o 
   7  -3   2      235.73      221.40      7.88 o 
   8  -3   2      386.96      430.94     11.78 o 
   9  -3   2       88.29      109.39      5.76 o 
  10  -3   2       35.79       39.21      3.56 o 
  11  -3   2       47.28       47.13      3.93 o 
 -13  -2   2      155.74      125.46      7.03 o 
 -12  -2   2       76.23       74.75      5.11 o 
 -11  -2   2      108.75      113.77      5.96 o 
 -10  -2   2       75.47       96.13      5.13 o 
  -9  -2   2       18.15       20.15      2.28 o 
  -8  -2   2      113.32      110.51      5.53 o 
  -7  -2   2      124.68      136.12      8.59 o 
  -6  -2   2       73.30       62.34      2.69 o 
  -5  -2   2      213.25      195.74      6.48 o 
  -4  -2   2      147.00      162.62      8.43 o 
  -3  -2   2     1039.47     1060.22     12.30 o 
  -2  -2   2      813.30      885.53     10.59 o 
  -1  -2   2     2049.84     1935.34     43.91 o 
   0  -2   2      419.41      400.47      4.38 o 
   1  -2   2     1872.50     2006.40     18.82 o 
   2  -2   2      618.81      642.35      8.79 o 
   3  -2   2       14.58       20.63      1.45 o 
   4  -2   2       17.00       12.65      1.70 o 
   5  -2   2     1356.44     1492.80     27.49 o 
   6  -2   2       25.43       26.76      1.88 o 
   7  -2   2      211.82      224.14      7.67 o 
   8  -2   2       10.45       23.09      2.95 o 
   9  -2   2      125.84      120.64      5.91 o 
  10  -2   2       37.44       42.51      3.63 o 
  11  -2   2       32.24       42.41      3.68 o 
 -14  -1   2       21.03        5.79      1.98 o 
 -13  -1   2        7.68        2.95      1.49 o 
 -12  -1   2       70.88       67.44      5.17 o 
 -11  -1   2       47.13       50.10      4.21 o 
 -10  -1   2      165.12      121.79     10.39 o 
  -9  -1   2      110.84       93.31      6.27 o 
  -8  -1   2      147.26      122.59      2.36 o 
  -7  -1   2      538.67      480.75     11.80 o 
  -6  -1   2      754.49      885.65     16.11 o 
  -5  -1   2      627.69      604.92      8.61 o 
  -4  -1   2     2618.40     2614.69     34.44 o 
  -3  -1   2      639.23      618.05      7.24 o 
  -2  -1   2     1052.55     1029.72     14.61 o 
  -1  -1   2     5544.88     5078.10     61.57 o 
   0  -1   2    20787.77    19476.16    224.19 o 
   1  -1   2     2628.10     2507.02     32.66 o 
   2  -1   2      997.38      948.84     10.82 o 
   3  -1   2      927.01      965.61     16.03 o 
   4  -1   2      493.41      518.15      6.12 o 
   5  -1   2       50.61       35.49      1.51 o 
   6  -1   2      234.86      258.26      4.55 o 
   7  -1   2       86.88       81.43      2.94 o 
   8  -1   2       83.64       60.22      2.85 o 
   9  -1   2       54.66       67.54      3.18 o 
  10  -1   2       65.93       65.94      3.28 o 
  11  -1   2       10.11       18.32      1.91 o 
  12  -1   2       37.35       47.59      4.59 o 
 -14   0   2       52.68       70.90      6.25 o 
 -13   0   2        1.90        3.55      1.93 o 
 -12   0   2       83.69       91.04      6.39 o 
 -11   0   2       14.45        6.01      2.44 o 
 -10   0   2        1.20       -0.01      0.34 o 
  -9   0   2       29.81       35.53      1.68 o 
  -8   0   2      331.51      350.41      5.01 o 
  -7   0   2       22.38       18.51      0.97 o 
  -6   0   2        5.20        1.68      0.36 o 
  -5   0   2      125.80      112.81      2.03 o 
  -4   0   2     2038.53     1920.32     19.31 o 
  -3   0   2        4.30        6.38      1.08 o 
  -2   0   2    11799.79    10971.85    128.15 o 
   0   0   2     1284.20     1087.88     14.14 o 
   1   0   2      974.38      719.08      7.37 o 
   2   0   2      379.48      338.22      9.31 o 
   3   0   2      955.45      936.16     10.65 o 
   4   0   2      724.53      820.57     10.22 o 
   5   0   2      150.12      188.48      4.38 o 
   6   0   2      136.44      144.20      4.08 o 
   7   0   2      255.37      299.55      6.54 o 
   8   0   2      170.72      182.17      5.31 o 
   9   0   2     1114.21     1128.54     23.04 o 
  10   0   2       18.35       24.19      2.20 o 
  11   0   2       54.55       45.80      3.01 o 
  12   0   2       36.23       17.24      1.74 o 
  13   0   2        2.56        0.56      1.56 o 
 -14   1   2       20.49        8.98      2.62 o 
 -13   1   2        8.52        1.83      1.67 o 
 -12   1   2       71.58       69.56      5.91 o 
 -11   1   2       45.88       51.81      4.87 o 
 -10   1   2      159.91      137.49      4.14 o 
  -9   1   2      109.12      102.81      3.55 o 
  -8   1   2      149.71      126.97      3.11 o 
  -7   1   2      546.14      512.71      6.56 o 
  -6   1   2      763.94      880.38      8.99 o 
  -5   1   2      639.68      621.64      6.76 o 
  -4   1   2     2602.57     2581.02     24.50 o 
  -3   1   2      633.01      594.97      7.30 o 
  -2   1   2     1052.84     1035.53     10.77 o 
  -1   1   2     5554.64     5021.19     42.66 o 
   0   1   2    20817.37    19633.31    225.79 o 
   1   1   2     2613.35     2575.56     33.39 o 
   2   1   2      981.72      933.03     15.40 o 
   3   1   2      921.39      963.64      9.04 o 
   4   1   2      487.50      516.89      6.24 o 
   5   1   2       51.61       36.20      1.57 o 
   6   1   2      236.06      259.13      4.74 o 
   7   1   2       83.21       80.20      2.75 o 
   8   1   2       82.65       65.71      2.68 o 
   9   1   2       54.50       64.64      2.87 o 
  10   1   2       69.88       69.99      4.11 o 
  11   1   2       11.55       19.33      2.46 o 
  12   1   2       37.17       46.66      4.65 o 
  13   1   2       72.74       89.17      5.40 o 
 -14   2   2       24.75       27.91      3.31 o 
 -13   2   2      155.31      129.89      8.83 o 
 -12   2   2       78.68       74.03      6.37 o 
 -11   2   2      106.77       99.51      6.96 o 
 -10   2   2       75.25       88.62      3.70 o 
  -9   2   2       17.70       18.43      1.70 o 
  -8   2   2      107.51      118.79      3.93 o 
  -7   2   2      124.96      144.70      4.17 o 
  -6   2   2       76.04       70.22      5.11 o 
  -5   2   2      215.13      201.85      3.10 o 
  -4   2   2      148.07      173.49      3.05 o 
  -3   2   2     1025.56     1068.32     13.21 o 
  -2   2   2      829.54      921.14      7.29 o 
  -1   2   2     2057.99     2028.06     15.65 o 
   0   2   2      416.63      413.86      4.31 o 
   1   2   2     1898.65     2118.90     19.59 o 
   2   2   2      616.89      666.10     11.06 o 
   3   2   2       14.18       21.84      0.91 o 
   4   2   2       18.84       12.21      0.92 o 
   5   2   2     1346.51     1454.15     22.90 o 
   6   2   2       21.86       24.69      1.41 o 
   7   2   2      217.47      234.87      4.80 o 
   8   2   2       10.91       11.95      1.84 o 
   9   2   2      119.87      118.42      3.84 o 
  10   2   2       36.08       34.73      3.10 o 
  11   2   2       33.70       37.56      3.47 o 
  12   2   2      119.46      108.04      5.88 o 
  13   2   2        2.64        3.59      2.66 o 
 -14   3   2       38.75       40.06      4.11 o 
 -13   3   2        8.14       20.84      2.99 o 
 -12   3   2       56.19       91.87      5.46 o 
 -11   3   2       78.01       84.40      4.97 o 
 -10   3   2      501.38      485.30      8.61 o 
  -9   3   2      209.15      215.50      5.29 o 
  -8   3   2      276.25      312.19     13.59 o 
  -7   3   2       22.96       24.93      1.67 o 
  -6   3   2      707.39      692.90      9.10 o 
  -5   3   2      230.32      237.94      4.05 o 
  -4   3   2      736.02      714.29      7.04 o 
  -3   3   2       94.95      116.25      2.34 o 
  -2   3   2      238.51      241.21      3.07 o 
  -1   3   2     1167.53     1243.80      9.70 o 
   0   3   2     1015.32     1052.52      8.37 o 
   1   3   2      466.06      514.69      4.86 o 
   2   3   2     1311.99     1338.48     22.78 o 
   3   3   2      773.60      861.84     11.85 o 
   4   3   2      913.48      918.74     12.78 o 
   5   3   2     1598.40     1545.48     17.50 o 
   6   3   2      159.71      165.02      5.23 o 
   7   3   2      240.00      244.90      4.70 o 
   8   3   2      382.59      427.71      7.24 o 
   9   3   2       88.41      108.17      3.56 o 
  10   3   2       36.15       38.91      3.42 o 
  11   3   2       47.47       51.19      4.04 o 
  12   3   2       32.58       24.67      3.15 o 
  13   3   2        3.56        4.59      1.89 o 
 -13   4   2       19.07       33.19     20.69 o 
 -12   4   2        4.76        4.79      1.59 o 
 -11   4   2      148.33      143.23      7.45 o 
 -10   4   2       47.17       57.13      4.07 o 
  -9   4   2      419.74      409.67     10.52 o 
  -8   4   2      331.86      332.19      8.92 o 
  -7   4   2        1.57        0.41      0.54 o 
  -6   4   2      185.07      190.94      3.74 o 
  -5   4   2      256.72      305.09      5.31 o 
  -4   4   2      120.12      117.60      3.10 o 
  -3   4   2       12.29        8.48      0.77 o 
  -2   4   2      111.59      118.36      2.35 o 
  -1   4   2      223.13      219.14      3.17 o 
   0   4   2      131.62      144.47      2.44 o 
   1   4   2      858.84      996.93      7.72 o 
   2   4   2      646.26      698.87     11.57 o 
   3   4   2      259.15      261.09      6.23 o 
   4   4   2       95.06      104.17      3.97 o 
   5   4   2       14.23       17.14      1.75 o 
   6   4   2      182.87      155.84      4.41 o 
   7   4   2      239.37      242.80      7.64 o 
   8   4   2       48.70       45.06      3.52 o 
   9   4   2       74.17       64.62      5.06 o 
  10   4   2        0.47       -0.13      1.25 o 
  11   4   2       51.57       39.39      7.22 o 
  12   4   2       34.22       26.50      3.29 o 
 -13   5   2      101.74      115.84      6.87 o 
 -12   5   2       33.26       45.65      7.91 o 
 -11   5   2       57.68       52.25      5.15 o 
 -10   5   2      238.86      266.43      9.16 o 
  -9   5   2       32.13       21.14      2.61 o 
  -8   5   2      244.51      227.53      6.76 o 
  -7   5   2      105.84      104.25      3.52 o 
  -6   5   2      169.56      199.18      6.56 o 
  -5   5   2      121.01      142.46      3.95 o 
  -4   5   2       75.97       62.83      3.04 o 
  -3   5   2       57.00       50.53      3.18 o 
  -2   5   2      164.82      191.20      3.67 o 
  -1   5   2      363.54      387.63      5.32 o 
   0   5   2       52.75       48.70      1.71 o 
   1   5   2       20.57       30.91      1.19 o 
   2   5   2      614.36      673.51      7.22 o 
   3   5   2      127.70      135.46      4.02 o 
   4   5   2      122.37      128.39      4.28 o 
   5   5   2      270.65      310.10      6.63 o 
   6   5   2      114.67      124.00      4.22 o 
   7   5   2      166.18      184.85      7.65 o 
   8   5   2      255.26      302.55     10.27 o 
   9   5   2       29.08       20.66      4.57 o 
  10   5   2       92.33       95.80      5.81 o 
  11   5   2      120.84      134.26      7.11 o 
  12   5   2       13.29       10.81      2.88 o 
 -12   6   2        3.17        1.03      1.74 o 
 -11   6   2        0.69       -0.25      1.39 o 
 -10   6   2       11.77        6.16      3.74 o 
  -9   6   2      233.74      209.24     10.56 o 
  -8   6   2       75.71       74.26      4.66 o 
  -7   6   2       49.36       48.98      3.43 o 
  -6   6   2       58.21       50.36      2.67 o 
  -5   6   2       36.17       42.23      2.38 o 
  -4   6   2       27.07       30.49      2.05 o 
  -3   6   2      200.97      190.31      6.68 o 
  -2   6   2      208.97      204.91      5.75 o 
  -1   6   2       29.44       36.76      2.54 o 
   0   6   2      315.25      310.44      8.26 o 
   1   6   2      283.78      289.67     14.63 o 
   2   6   2      601.05      577.78     15.45 o 
   3   6   2      236.47      198.31      6.59 o 
   4   6   2       86.18       88.06      4.58 o 
   5   6   2       58.27       53.04      3.72 o 
   6   6   2       87.30       87.77      4.93 o 
   7   6   2       61.35       72.24      4.70 o 
   8   6   2       19.73       20.56      2.80 o 
   9   6   2       23.31       23.45      3.11 o 
  10   6   2        5.03        4.10      2.27 o 
  11   6   2        1.95       10.37      2.40 o 
 -11   7   2       11.98       13.26      2.72 o 
 -10   7   2       15.33       17.36      2.75 o 
  -9   7   2       76.55       94.84      5.76 o 
  -8   7   2       88.48       88.94      8.53 o 
  -7   7   2       61.33       52.22      3.94 o 
  -6   7   2       41.28       41.05      3.39 o 
  -5   7   2      430.64      442.75     19.67 o 
  -4   7   2      518.74      517.28     11.28 o 
  -3   7   2       45.87       39.81      2.45 o 
  -2   7   2       31.22       30.95      2.09 o 
  -1   7   2      179.57      186.27      5.86 o 
   0   7   2      290.22      306.16      7.33 o 
   1   7   2       19.59       20.84      1.79 o 
   2   7   2      597.22      584.43     18.24 o 
   3   7   2      202.83      182.32      6.73 o 
   4   7   2       10.50        9.41      1.79 o 
   5   7   2        8.99        3.26      1.48 o 
   6   7   2      101.09      118.10      8.59 o 
   7   7   2       52.04       50.14      6.13 o 
   8   7   2       28.34       25.38      3.22 o 
   9   7   2       31.19       39.96      4.01 o 
  10   7   2       24.50       33.81      3.91 o 
 -10   8   2        5.26        4.07      2.01 o 
  -9   8   2       21.82       39.66      4.01 o 
  -8   8   2       39.88       39.76      6.16 o 
  -7   8   2       64.39       82.64      5.25 o 
  -6   8   2       35.49       39.14      6.87 o 
  -5   8   2       92.30       79.78      4.73 o 
  -4   8   2       55.29       63.09      4.02 o 
  -3   8   2        7.31        5.99      1.21 o 
  -2   8   2      103.96      141.51      4.67 o 
  -1   8   2        0.84        1.03      0.94 o 
   0   8   2       55.88       63.76      2.92 o 
   1   8   2      374.93      413.15     19.89 o 
   2   8   2       30.40       27.45      2.67 o 
   3   8   2       14.97       18.56      3.76 o 
   4   8   2        1.53        2.43      2.60 o 
   5   8   2       23.75       17.29      5.37 o 
   6   8   2      111.81      127.84      9.11 o 
   7   8   2      145.91      143.81      7.37 o 
   8   8   2       66.43       65.76      9.95 o 
   9   8   2       33.75       44.15      4.52 o 
  -8   9   2       49.60       49.09      4.46 o 
  -7   9   2       52.73       62.98      4.89 o 
  -6   9   2       18.97       21.07      5.31 o 
  -5   9   2        5.29        9.38      2.12 o 
  -4   9   2      152.71      165.12      6.95 o 
  -3   9   2       38.88       50.31      4.93 o 
  -2   9   2      171.08      170.35      5.51 o 
  -1   9   2      104.90      106.53      4.18 o 
   0   9   2       98.29      111.08      4.28 o 
   1   9   2       55.16       38.64      5.12 o 
   2   9   2       10.42        7.18      2.74 o 
   3   9   2        8.06        7.46      2.87 o 
   4   9   2       54.89       60.48      6.83 o 
   5   9   2      106.81      127.09     10.17 o 
   6   9   2       23.99       26.10      3.40 o 
   7   9   2       29.96       38.99      4.09 o 
  -6  10   2       16.28       15.78      4.19 o 
  -5  10   2       20.68       17.56      2.65 o 
  -4  10   2      104.75       96.69      5.64 o 
  -3  10   2      108.36      132.01      6.28 o 
  -2  10   2       36.98       38.88      2.84 o 
  -1  10   2       49.32       45.49      3.95 o 
   0  10   2       87.58      111.03      7.51 o 
   1  10   2        4.25        1.42      1.28 o 
   2  10   2       13.81       13.48      3.72 o 
   3  10   2       43.05       52.98      6.62 o 
   4  10   2       27.07       31.89      5.31 o 
   5  10   2       84.90       84.94      8.79 o 
   0 -10   3      183.50      207.75     11.44 o 
   1 -10   3        4.56       10.18      3.08 o 
   2 -10   3        4.52       -0.30      1.95 o 
   3 -10   3       60.84       62.20      6.38 o 
   4 -10   3       24.85       15.07      3.31 o 
  -1  -9   3       45.57       39.17      4.92 o 
   0  -9   3       45.74       26.97      4.16 o 
   1  -9   3       80.53       76.08      6.59 o 
   2  -9   3       69.24       58.85      5.93 o 
   3  -9   3        9.29       11.24      2.91 o 
   4  -9   3        7.54       10.27      3.06 o 
   5  -9   3       53.79       46.45      5.29 o 
   6  -9   3        7.10        8.65      2.74 o 
   7  -9   3       83.27       88.66      7.25 o 
  -2  -8   3       97.31       93.53      6.86 o 
  -1  -8   3       16.24       11.50      1.65 o 
   0  -8   3      106.57      119.01      7.66 o 
   1  -8   3       45.71       37.82      4.42 o 
   2  -8   3       47.48       44.66      4.84 o 
   3  -8   3       26.81       37.83      4.45 o 
   4  -8   3       22.28       28.63      4.00 o 
   5  -8   3       11.68       24.39      3.71 o 
   6  -8   3       35.93       54.27      5.33 o 
   7  -8   3       87.57       84.72      6.71 o 
   8  -8   3        3.20        2.40      1.86 o 
  -6  -7   3       33.78       25.62      1.40 o 
  -5  -7   3      109.97      111.48      3.76 o 
  -4  -7   3      187.78      152.94      5.13 o 
  -3  -7   3      331.21      300.28     10.57 o 
  -2  -7   3      135.03      127.94      3.79 o 
  -1  -7   3     1180.91     1094.65     52.25 o 
   0  -7   3      230.07      246.61      8.06 o 
   1  -7   3      205.61      206.07      5.95 o 
   2  -7   3      224.36      205.56      5.96 o 
   3  -7   3       90.75       93.44      4.03 o 
   4  -7   3       10.53        8.07      1.27 o 
   5  -7   3        2.09       -1.05      1.46 o 
   6  -7   3        2.48        0.88      1.66 o 
   7  -7   3       53.74       56.29      5.23 o 
   8  -7   3       29.98       20.45      3.22 o 
   9  -7   3        4.40        2.88      1.71 o 
  -7  -6   3      221.74      185.48      2.81 o 
  -6  -6   3       52.47       47.24      3.66 o 
  -5  -6   3       39.10       34.75      2.13 o 
  -4  -6   3       18.03       12.63      1.27 o 
  -3  -6   3      592.26      582.23      8.02 o 
  -2  -6   3       93.03       81.46      2.71 o 
  -1  -6   3       58.51       20.19     15.66 o 
   0  -6   3      104.44       75.69      2.77 o 
   1  -6   3       45.04       50.27      2.19 o 
   2  -6   3      166.25      172.91      5.03 o 
   3  -6   3       85.12       88.46      5.59 o 
   4  -6   3      303.63      292.11      7.70 o 
   5  -6   3       49.38       44.18      2.72 o 
   6  -6   3      289.43      252.69      6.84 o 
   7  -6   3       24.84       30.03      3.63 o 
   8  -6   3       60.06       44.18      4.35 o 
   9  -6   3       32.83       28.25      3.71 o 
  -9  -5   3      111.40      102.06      3.52 o 
  -8  -5   3       56.73       46.32      2.28 o 
  -7  -5   3      662.24      663.78     11.26 o 
  -6  -5   3       51.05       70.99      3.12 o 
  -4  -5   3      379.61      383.29      5.33 o 
  -3  -5   3      230.79      270.77      4.99 o 
  -2  -5   3      127.78      125.96      3.80 o 
  -1  -5   3       94.69       83.25      2.87 o 
   0  -5   3      379.75      381.40      8.27 o 
   1  -5   3      191.27      179.70      3.97 o 
   2  -5   3      218.95      217.83      5.17 o 
   3  -5   3       19.98       28.72      3.35 o 
   4  -5   3       78.33       57.45      7.30 o 
   5  -5   3      375.52      337.65      7.36 o 
   6  -5   3      237.91      240.25      6.34 o 
   7  -5   3      122.50      124.86      5.39 o 
   8  -5   3      115.86      127.96      7.06 o 
   9  -5   3       11.17        9.03      2.30 o 
  10  -5   3      100.15       97.14      6.28 o 
 -10  -4   3       48.08       57.96      3.36 o 
  -9  -4   3       66.39       69.86      3.50 o 
  -8  -4   3      190.96      178.77      5.53 o 
  -7  -4   3       32.04       44.48      2.63 o 
  -6  -4   3        1.05        1.78      0.95 o 
  -5  -4   3       18.74       33.89      2.38 o 
  -4  -4   3      182.55      171.86      7.48 o 
  -3  -4   3      244.10       95.32     98.88 o 
  -2  -4   3     1016.95     1117.61     14.44 o 
  -1  -4   3      472.58      456.07      6.91 o 
   0  -4   3      523.78      543.39      7.13 o 
   1  -4   3      817.47      831.98      9.28 o 
   2  -4   3       35.04       35.07      1.56 o 
   3  -4   3      177.20      154.83      3.51 o 
   4  -4   3      105.29       88.13      3.18 o 
   5  -4   3       36.01       26.86      1.91 o 
   6  -4   3       80.35       79.07      5.03 o 
   7  -4   3       56.62       43.76      3.87 o 
   8  -4   3       31.22       27.33      3.19 o 
   9  -4   3       58.59       59.16      4.66 o 
  10  -4   3       49.09       45.69      4.19 o 
 -12  -3   3       93.64       98.44      5.50 o 
 -11  -3   3      172.43      167.45      6.83 o 
 -10  -3   3      393.36      417.72     10.77 o 
  -9  -3   3      744.08      696.38     14.22 o 
  -8  -3   3        5.55        6.57      1.31 o 
  -7  -3   3      318.51      291.44      7.67 o 
  -6  -3   3      746.64      759.43     13.83 o 
  -5  -3   3       61.46       68.98      2.23 o 
  -4  -3   3      678.98      655.73     13.68 o 
  -3  -3   3      192.27      189.74      3.86 o 
  -2  -3   3     1315.87     1468.13     24.75 o 
  -1  -3   3      728.11      819.13     10.77 o 
   0  -3   3      878.43      936.92      9.00 o 
   1  -3   3     2095.23     2078.84     16.94 o 
   2  -3   3      711.14      826.58      8.59 o 
   3  -3   3      307.46      346.55      5.12 o 
   4  -3   3       81.89      107.14      4.07 o 
   5  -3   3      378.96      377.86     10.73 o 
   6  -3   3       91.50      105.98      5.59 o 
   7  -3   3      471.38      417.02     11.93 o 
   8  -3   3      177.39      171.59      7.52 o 
   9  -3   3      226.80      227.32      9.01 o 
  10  -3   3        7.72        7.71      1.89 o 
  11  -3   3       75.32       83.77      5.57 o 
 -13  -2   3        2.74        2.66      1.83 o 
 -12  -2   3       12.51       13.34      2.31 o 
 -11  -2   3      132.70      139.66      6.64 o 
 -10  -2   3      142.29      131.05      6.12 o 
  -9  -2   3       55.78       37.65      3.14 o 
  -8  -2   3      236.04      280.21      8.35 o 
  -7  -2   3      236.34      217.63      5.39 o 
  -6  -2   3      840.80      852.99     15.40 o 
  -5  -2   3      450.93      449.59      9.85 o 
  -4  -2   3      391.18      378.40      8.48 o 
  -3  -2   3      109.03      104.88      3.06 o 
  -2  -2   3      235.91      203.04      4.32 o 
  -1  -2   3      609.45      610.39     12.24 o 
   0  -2   3     3401.84     3533.94     46.76 o 
   1  -2   3     2393.44     2352.15     33.38 o 
   2  -2   3     1391.43     1332.14     25.97 o 
   3  -2   3      586.13      567.34      8.87 o 
   4  -2   3       21.69       27.30      2.58 o 
   5  -2   3       61.54       56.86      2.74 o 
   6  -2   3      497.30      470.14      8.77 o 
   7  -2   3      105.95      119.55      5.95 o 
   8  -2   3       67.22       66.35      4.57 o 
   9  -2   3       97.73       90.30      5.50 o 
  10  -2   3        0.17       -0.29      1.09 o 
  11  -2   3       38.74       51.21      4.42 o 
 -14  -1   3       25.97       22.45      3.53 o 
 -13  -1   3       89.02      102.11      6.75 o 
 -12  -1   3       37.96       29.60      3.54 o 
 -11  -1   3       61.21       55.42      4.50 o 
 -10  -1   3      134.45      129.83      6.49 o 
  -9  -1   3       45.74       51.73      3.88 o 
  -8  -1   3      215.67      223.42      7.77 o 
  -7  -1   3      562.41      580.76     18.98 o 
  -6  -1   3      132.56      139.09      4.09 o 
  -5  -1   3     1559.95     1603.27     17.84 o 
  -4  -1   3     2410.70     2539.65     23.69 o 
  -3  -1   3      809.68      865.27     13.18 o 
  -2  -1   3     3694.97     3870.99     34.39 o 
  -1  -1   3     3969.38     4029.23     50.58 o 
   0  -1   3     1668.66     1569.38     22.31 o 
   1  -1   3      225.63      179.85      5.16 o 
   2  -1   3     1425.62     1519.32     16.19 o 
   3  -1   3      269.14      283.91      8.19 o 
   4  -1   3      125.26      114.50      5.70 o 
   5  -1   3      526.23      555.39     11.68 o 
   6  -1   3      216.41      209.01      5.37 o 
   7  -1   3      196.10      207.41     17.05 o 
   8  -1   3        8.65        8.96      1.98 o 
   9  -1   3       64.22       59.70      4.52 o 
  10  -1   3       71.05       43.09      4.01 o 
  11  -1   3      136.26      120.56      6.84 o 
  13  -1   3       53.10       42.48      5.43 o 
 -14   0   3        9.75       10.20      2.61 o 
 -13   0   3        3.26        1.67      1.53 o 
 -12   0   3       14.14       12.28      2.49 o 
 -11   0   3       22.09       20.34      2.97 o 
 -10   0   3       13.54        5.74      0.37 o 
  -9   0   3      489.25      424.70     15.53 o 
  -8   0   3       99.27       91.69      4.57 o 
  -7   0   3       74.61       84.26      5.14 o 
  -6   0   3     1257.92     1316.70     45.10 o 
  -5   0   3       32.96       68.61      2.70 o 
  -4   0   3      113.75      103.42      2.18 o 
  -3   0   3     1008.73     1131.07      9.07 o 
  -2   0   3     2279.57     2128.65     26.87 o 
  -1   0   3     1106.50     1209.56     16.79 o 
   0   0   3        9.81       44.17      1.31 o 
   1   0   3        0.05        1.03      1.22 o 
   2   0   3      166.13      129.79      4.05 o 
   3   0   3      308.41      240.81      4.61 o 
   4   0   3       38.56       22.68      1.50 o 
   5   0   3      333.25      365.84      6.73 o 
   6   0   3      232.96      211.48      8.65 o 
   7   0   3       32.25       33.75      2.21 o 
   8   0   3        1.07        0.10      0.98 o 
   9   0   3      125.21      136.38      5.25 o 
  10   0   3      497.10      447.01      8.24 o 
  11   0   3        6.06        1.23      0.86 o 
  12   0   3       15.44       17.21      2.19 o 
  13   0   3        1.73        1.21      1.85 o 
 -14   1   3       26.27       17.08      3.49 o 
 -13   1   3       87.03       96.32      7.29 o 
 -12   1   3       38.50       32.97      4.11 o 
 -11   1   3       62.33       60.95      5.22 o 
 -10   1   3      135.54      129.39      5.51 o 
  -9   1   3       42.99       54.54      3.14 o 
  -8   1   3      218.07      237.45      4.92 o 
  -7   1   3      556.61      566.69     19.59 o 
  -6   1   3      127.90      128.33      6.40 o 
  -5   1   3     1551.15     1581.89     16.48 o 
  -4   1   3     2417.21     2509.98     23.77 o 
  -3   1   3      821.87      906.60     10.37 o 
  -2   1   3     3688.31     3918.09     34.77 o 
  -1   1   3     3923.57     4004.61     49.81 o 
   0   1   3     1683.78     1668.33     23.61 o 
   1   1   3      223.14      189.50      3.89 o 
   2   1   3     1419.52     1526.10     23.06 o 
   3   1   3      267.68      287.31      5.11 o 
   4   1   3      127.30      118.39      2.80 o 
   5   1   3      525.99      543.27      7.15 o 
   6   1   3      215.05      211.83      4.38 o 
   7   1   3      194.10      205.25      4.59 o 
   8   1   3        9.47        9.39      1.20 o 
   9   1   3       63.80       59.94      2.79 o 
  10   1   3       73.14       45.14      4.32 o 
  11   1   3      137.01      127.80      5.91 o 
  12   1   3       13.13        4.99      1.69 o 
  13   1   3       53.20       44.30      5.89 o 
 -14   2   3       24.21       35.26      5.01 o 
 -13   2   3        2.95        1.96      2.02 o 
 -12   2   3       11.78        9.22      2.59 o 
 -11   2   3      134.17      159.62      8.76 o 
 -10   2   3      141.36      141.56      4.55 o 
  -9   2   3       52.35       38.53      2.32 o 
  -8   2   3      243.87      290.27      6.38 o 
  -7   2   3      235.06      208.79      5.05 o 
  -6   2   3      837.91      855.31     19.96 o 
  -5   2   3      447.38      424.43     12.51 o 
  -4   2   3      391.49      379.88      4.60 o 
  -3   2   3      102.70       94.97      2.77 o 
  -2   2   3      245.59      214.32      4.33 o 
  -1   2   3      610.51      629.74      6.29 o 
   0   2   3     3371.97     3531.60     32.04 o 
   1   2   3     2415.72     2525.51     35.09 o 
   2   2   3     1388.05     1375.35     22.11 o 
   3   2   3      567.28      559.66      5.81 o 
   4   2   3       24.43       26.81      1.30 o 
   5   2   3       61.24       62.23      2.11 o 
   6   2   3      489.68      451.81      6.92 o 
   7   2   3      107.37      120.27      3.47 o 
   8   2   3       67.83       70.68      4.80 o 
   9   2   3       92.24       85.50      3.30 o 
  10   2   3        0.18       -0.07      1.16 o 
  11   2   3       38.83       51.37      3.94 o 
  12   2   3       47.64       64.37      4.62 o 
  13   2   3       12.75        9.20      2.22 o 
 -14   3   3       14.02       16.21      2.76 o 
 -13   3   3      210.17      219.09      8.81 o 
 -12   3   3       93.35       99.03      8.28 o 
 -11   3   3      172.45      180.26      9.79 o 
 -10   3   3      391.75      409.09      8.91 o 
  -9   3   3      750.29      713.59     23.86 o 
  -8   3   3        5.59        8.84      1.69 o 
  -7   3   3      327.98      298.98      6.79 o 
  -6   3   3      743.95      733.70      8.13 o 
  -5   3   3       61.97       69.78      2.06 o 
  -4   3   3      693.12      669.44      6.74 o 
  -3   3   3      196.89      195.81      3.12 o 
  -2   3   3     1327.99     1555.29     11.82 o 
  -1   3   3      751.53      885.44      8.94 o 
   0   3   3      868.25      975.37      8.99 o 
   1   3   3     2108.42     2190.05     21.43 o 
   2   3   3      690.87      834.73     12.03 o 
   3   3   3      302.70      347.02      7.11 o 
   4   3   3       78.94      102.36      2.85 o 
   5   3   3      380.86      401.52      5.57 o 
   6   3   3       91.12      106.65      4.50 o 
   7   3   3      476.92      429.65      6.72 o 
   8   3   3      175.60      160.52      4.36 o 
   9   3   3      226.66      230.92      7.94 o 
  10   3   3        7.45        7.46      1.85 o 
  11   3   3       75.79       72.87      8.16 o 
  12   3   3        2.68        1.32      1.46 o 
 -13   4   3       77.75       77.22      5.45 o 
 -12   4   3       29.91       44.62      3.95 o 
 -11   4   3        4.52        7.47      2.64 o 
 -10   4   3       48.07       59.35      4.12 o 
  -9   4   3       64.84       58.64      3.89 o 
  -8   4   3      187.45      172.79      4.83 o 
  -7   4   3       31.99       40.04      1.68 o 
  -6   4   3        0.80        2.13      0.63 o 
  -5   4   3       20.06       39.18      1.80 o 
  -4   4   3      182.93      170.24      3.59 o 
  -3   4   3      247.46      212.03      4.66 o 
  -2   4   3      995.38     1138.31      8.32 o 
  -1   4   3      471.85      482.77      5.51 o 
   0   4   3      527.61      580.00     11.04 o 
   1   4   3      824.47      899.85      8.85 o 
   2   4   3       35.33       36.32      1.48 o 
   3   4   3      181.56      166.76      5.11 o 
   4   4   3      108.25       86.64      7.06 o 
   5   4   3       36.33       30.19      2.02 o 
   6   4   3       83.55       93.65      4.63 o 
   7   4   3       54.51       38.27      3.15 o 
   8   4   3       30.39       26.01      2.84 o 
   9   4   3       59.63       68.39      5.86 o 
  10   4   3       49.04       45.36      3.97 o 
  11   4   3       23.07       18.15      2.82 o 
  12   4   3       25.67       21.83      3.20 o 
 -13   5   3       18.38       12.83      2.67 o 
 -12   5   3      118.12      103.82      6.16 o 
 -11   5   3       30.34       37.83      3.65 o 
 -10   5   3      118.78      117.44      9.55 o 
  -9   5   3      107.72      102.46      5.31 o 
  -8   5   3       55.38       54.82      2.57 o 
  -7   5   3      658.15      656.80      9.48 o 
  -6   5   3       48.73       69.03      2.77 o 
  -5   5   3        9.85       20.87      1.55 o 
  -4   5   3      375.15      392.59     10.78 o 
  -3   5   3      225.33      275.04      5.00 o 
  -2   5   3      125.62      132.73      3.02 o 
  -1   5   3       93.77       88.94      2.39 o 
   0   5   3      383.17      418.07      5.37 o 
   1   5   3      194.06      197.94      3.35 o 
   2   5   3      226.30      243.88      8.19 o 
   3   5   3       18.94       31.42      2.03 o 
   4   5   3       79.88       65.44      2.98 o 
   5   5   3      378.63      368.97      9.60 o 
   6   5   3      239.70      272.68      8.47 o 
   7   5   3      118.10      131.88      6.11 o 
   8   5   3      116.98      139.20      6.50 o 
   9   5   3       11.40       15.14      3.28 o 
  10   5   3       98.89      107.67      6.18 o 
  11   5   3       61.65       69.92      5.24 o 
 -12   6   3        4.72        3.54      1.71 o 
 -11   6   3       66.12       78.85      5.42 o 
 -10   6   3        1.04       -0.34      1.52 o 
  -9   6   3       61.82       74.06      4.83 o 
  -8   6   3      411.64      417.43     11.04 o 
  -7   6   3      222.80      223.02      7.24 o 
  -6   6   3       49.77       44.72      3.52 o 
  -5   6   3       40.11       43.62      2.35 o 
  -4   6   3       18.00       13.59      1.73 o 
  -3   6   3      588.20      630.27      9.34 o 
  -2   6   3       90.87       84.09      5.06 o 
  -1   6   3       58.19       58.47      3.02 o 
   0   6   3      100.20       77.99      2.71 o 
   1   6   3       43.42       56.23      2.15 o 
   2   6   3      165.97      191.18      4.34 o 
   3   6   3       85.49       91.40      6.86 o 
   4   6   3      301.77      296.41      8.72 o 
   5   6   3       49.33       54.73      4.28 o 
   6   6   3      293.00      278.84      9.08 o 
   7   6   3       24.58       29.36      5.76 o 
   8   6   3       60.95       54.18      5.07 o 
   9   6   3       34.22       42.36      4.04 o 
  10   6   3       47.66       53.64      4.68 o 
  11   6   3       13.68       16.88      3.03 o 
 -11   7   3       18.10       20.72      3.10 o 
 -10   7   3       17.30       22.01      3.03 o 
  -9   7   3       90.66      112.98      9.04 o 
  -8   7   3      140.66      128.54      9.84 o 
  -7   7   3       57.53       58.75      4.18 o 
  -6   7   3       35.06       37.66      3.20 o 
  -5   7   3      112.30      123.43      5.42 o 
  -4   7   3      192.98      167.79      6.43 o 
  -3   7   3      331.42      323.55      6.91 o 
  -2   7   3      137.03      149.40      5.47 o 
  -1   7   3     1182.77     1218.21     17.62 o 
   0   7   3      227.47      265.48      6.82 o 
   1   7   3      208.07      223.21      5.77 o 
   2   7   3      221.23      223.41      5.12 o 
   3   7   3       89.69       94.16      7.43 o 
   4   7   3        9.78       10.39      2.99 o 
   5   7   3        1.44       -0.16      2.14 o 
   6   7   3        2.35        2.27      1.44 o 
   7   7   3       55.12       76.12      5.21 o 
   8   7   3       27.75       18.67      2.92 o 
   9   7   3        4.27        4.39      1.89 o 
  10   7   3        8.84       14.15      3.74 o 
 -10   8   3        4.95        5.69      2.04 o 
  -9   8   3        9.91       11.98      2.32 o 
  -8   8   3        8.67        9.11      2.05 o 
  -7   8   3       11.49        6.72      3.20 o 
  -6   8   3       22.11       21.84      2.68 o 
  -5   8   3      149.76      135.61      6.02 o 
  -4   8   3      109.61      132.81      5.78 o 
  -3   8   3       59.15       56.61      3.54 o 
  -2   8   3      101.69      106.25      4.04 o 
  -1   8   3       16.29       12.19      1.41 o 
   0   8   3      105.89      118.06      3.91 o 
   1   8   3       48.49       46.93      2.78 o 
   2   8   3       47.13       43.65      5.40 o 
   3   8   3       24.62       47.72      5.68 o 
   4   8   3       21.59       26.53      4.63 o 
   5   8   3       11.42       25.29      4.60 o 
   6   8   3       35.12       64.40      7.18 o 
   7   8   3       87.38       99.74      6.30 o 
   8   8   3        3.32        8.27      2.34 o 
  -8   9   3        2.93        1.85      1.56 o 
  -7   9   3       17.65       18.22      2.75 o 
  -6   9   3      192.94      203.27      8.22 o 
  -5   9   3        6.71        5.98      1.76 o 
  -4   9   3       65.53       64.33      4.30 o 
  -3   9   3       19.50       18.80      1.98 o 
  -2   9   3       13.59       12.03      2.20 o 
  -1   9   3       44.41       38.68      2.56 o 
   0   9   3       45.83       27.75      2.08 o 
   1   9   3       79.68       86.49      6.59 o 
   2   9   3       70.96       63.91      6.82 o 
   3   9   3        9.27        6.96      2.56 o 
   4   9   3        7.51        2.86      2.38 o 
   5   9   3       53.70       52.26      6.73 o 
   6   9   3        6.89       12.55      3.94 o 
   7   9   3       85.30      104.48      9.96 o 
  -6  10   3       81.73       97.27      8.89 o 
  -5  10   3        4.44        7.58      1.99 o 
  -4  10   3      192.12      197.70      7.94 o 
  -3  10   3       80.60       82.38      4.92 o 
  -2  10   3       40.05       50.12      3.15 o 
  -1  10   3       23.46       33.99      4.33 o 
   0  10   3      183.25      213.08     14.57 o 
   1  10   3        4.61       10.90      3.42 o 
   2  10   3        4.50        2.11      2.41 o 
   3  10   3       59.78       74.11      7.93 o 
   4  10   3       25.59       30.87      5.57 o 
  -1 -10   4       14.25       18.41      3.88 o 
   0 -10   4       51.89       45.11      5.52 o 
   1 -10   4       34.48       39.25      5.20 o 
   2 -10   4       55.48       64.24      6.62 o 
   3 -10   4       23.30       18.81      4.01 o 
   4 -10   4       70.15       86.00      7.66 o 
  -3  -9   4       33.84       37.48      4.89 o 
  -2  -9   4       13.00       14.44      3.18 o 
  -1  -9   4        0.43        1.35      2.05 o 
   0  -9   4       19.01       26.76      4.30 o 
   1  -9   4      132.78      139.82      8.99 o 
   2  -9   4       98.98      108.39      7.96 o 
   3  -9   4       26.62       23.72      4.14 o 
   4  -9   4       80.46       94.97      7.55 o 
   5  -9   4      108.57      104.78      7.98 o 
   6  -9   4       11.70       18.15      3.80 o 
  -4  -8   4      101.32       88.60      6.81 o 
  -3  -8   4       20.64       31.43      4.16 o 
  -2  -8   4       60.68       57.27      5.42 o 
  -1  -8   4       96.78      104.16      7.31 o 
   0  -8   4       22.79       16.63      3.18 o 
   1  -8   4      115.25      107.03      7.39 o 
   2  -8   4       12.61        6.95      2.34 o 
   3  -8   4       69.35       55.44      5.43 o 
   4  -8   4        6.04        7.72      2.32 o 
   5  -8   4       57.28       74.28      6.35 o 
   6  -8   4       26.94       11.15      2.78 o 
   7  -8   4       84.72       93.80      7.25 o 
   8  -8   4       12.56        9.36      2.84 o 
  -5  -7   4      146.23      142.75      5.19 o 
  -4  -7   4      156.25      149.14      4.69 o 
  -3  -7   4       79.12       37.40     26.47 o 
  -2  -7   4       91.03       80.25      4.42 o 
  -1  -7   4      392.50      368.15      6.58 o 
   0  -7   4       53.42       56.03      3.01 o 
   1  -7   4      268.07      222.72      6.17 o 
   2  -7   4       52.59       53.27      2.89 o 
   3  -7   4       45.80       45.75      2.74 o 
   4  -7   4       44.98       43.70      4.48 o 
   5  -7   4       55.94       45.48      4.73 o 
   6  -7   4       22.87       10.70      2.75 o 
   7  -7   4       12.70        5.20      2.03 o 
   8  -7   4        8.94        6.65      2.37 o 
   9  -7   4       28.52       20.85      3.38 o 
  -8  -6   4      257.44      242.09      5.92 o 
  -7  -6   4      118.51      126.61      4.51 o 
  -6  -6   4      334.49      339.62      8.22 o 
  -5  -6   4      263.34      258.35      5.99 o 
  -4  -6   4       10.80        9.02      1.21 o 
  -3  -6   4       23.48       28.72      1.77 o 
  -2  -6   4      227.60       59.21    100.50 o 
  -1  -6   4      292.12      270.12      9.28 o 
   0  -6   4      213.71      212.84      6.40 o 
   1  -6   4      105.53       95.43      5.71 o 
   2  -6   4       28.22       27.49      1.93 o 
   3  -6   4      220.01      202.63      8.11 o 
   4  -6   4      149.34      147.57      4.67 o 
   5  -6   4        1.66        0.89      1.32 o 
   6  -6   4      114.87      102.14      6.68 o 
   7  -6   4       81.32       79.43      6.04 o 
   8  -6   4        2.17        0.29      1.37 o 
   9  -6   4      155.18      136.17      8.04 o 
  10  -6   4       25.27       23.86      3.59 o 
  -9  -5   4      301.00      279.38      7.33 o 
  -8  -5   4      127.19      142.55      5.02 o 
  -7  -5   4      272.19      290.72      7.74 o 
  -5  -5   4        2.76        0.98      1.30 o 
  -4  -5   4      113.11       95.19      4.51 o 
  -3  -5   4       83.72       75.77      3.21 o 
  -2  -5   4      172.80      175.37      4.87 o 
  -1  -5   4      362.77      320.68      6.61 o 
   0  -5   4       38.05       47.07      2.26 o 
   1  -5   4       49.80       62.85      2.50 o 
   2  -5   4       67.37       54.99      3.34 o 
   3  -5   4      132.86      113.56      3.61 o 
   4  -5   4      158.82      191.90      5.59 o 
   5  -5   4       47.01       49.65      2.65 o 
   6  -5   4       10.80       14.22      1.57 o 
   7  -5   4       22.78       25.62      2.19 o 
   8  -5   4       29.74       24.77      3.37 o 
   9  -5   4       16.11        7.49      2.13 o 
  10  -5   4       52.69       55.69      5.13 o 
 -11  -4   4       29.53       33.47      2.89 o 
 -10  -4   4      259.51      235.52      7.54 o 
  -9  -4   4       68.74       93.12      4.46 o 
  -8  -4   4       94.56       90.76      4.36 o 
  -7  -4   4       39.60       55.04      3.33 o 
  -6  -4   4        6.51       11.09      1.89 o 
  -5  -4   4       28.27       22.87      2.09 o 
  -4  -4   4       75.88       96.86      5.76 o 
  -3  -4   4      290.44      109.97    156.69 o 
  -2  -4   4     1112.31     1218.30     31.40 o 
  -1  -4   4      140.34      137.49      6.01 o 
   0  -4   4     1047.62     1056.22     24.31 o 
   1  -4   4      231.79      214.96      8.72 o 
   2  -4   4      192.17      181.78      3.51 o 
   3  -4   4      804.50      823.25      8.35 o 
   4  -4   4      390.61      397.95      7.19 o 
   5  -4   4       67.46       87.10      3.34 o 
   6  -4   4        1.58        0.56      1.33 o 
   7  -4   4      111.72      110.14      6.46 o 
   8  -4   4      347.51      370.97     12.61 o 
   9  -4   4      114.07      128.79      7.33 o 
  10  -4   4       71.21       80.24      5.87 o 
 -12  -3   4       30.45       37.93      3.56 o 
 -11  -3   4        6.86        8.56      1.90 o 
 -10  -3   4      125.22      151.61      6.42 o 
  -9  -3   4      430.22      400.10     10.63 o 
  -8  -3   4      108.72      134.74      5.63 o 
  -7  -3   4        9.41       11.06      1.71 o 
  -6  -3   4      262.16      259.86      6.08 o 
  -5  -3   4      172.35      188.39      5.19 o 
  -4  -3   4      128.06      127.06      6.63 o 
  -3  -3   4      386.09      403.66      6.13 o 
  -2  -3   4      920.61     1028.63     11.18 o 
  -1  -3   4      432.84      505.99     12.41 o 
   0  -3   4      406.90      497.96      8.46 o 
   1  -3   4     1925.28     1902.04     35.76 o 
   2  -3   4       80.87      107.14      6.03 o 
   3  -3   4       23.06       12.95      0.94 o 
   4  -3   4      198.72      181.47      5.36 o 
   5  -3   4      180.86      198.91      7.97 o 
   6  -3   4       16.15       16.95      2.59 o 
   7  -3   4      170.29      192.79      8.35 o 
   8  -3   4      252.04      253.93      9.87 o 
   9  -3   4      117.77      123.56      7.01 o 
  10  -3   4       68.30       65.00      5.19 o 
  11  -3   4        6.03        5.99      1.92 o 
 -13  -2   4       64.48       63.30      5.05 o 
 -12  -2   4       22.83       30.71      3.56 o 
 -11  -2   4      239.69      225.84      8.82 o 
 -10  -2   4      155.01      130.12      6.32 o 
  -9  -2   4       15.84       19.97      2.62 o 
  -8  -2   4      515.49      518.38     12.54 o 
  -7  -2   4       90.55       93.35      4.76 o 
  -6  -2   4      720.81      797.05     15.67 o 
  -5  -2   4       98.60      134.48      7.91 o 
  -4  -2   4      646.46      632.79      9.23 o 
  -3  -2   4      344.62      351.66      6.67 o 
  -2  -2   4     1544.05     1522.02     16.87 o 
  -1  -2   4      659.13      730.81     14.38 o 
   0  -2   4     2370.62     2392.10     34.44 o 
   1  -2   4      947.64      924.80     17.10 o 
   2  -2   4      764.55      698.13     19.59 o 
   3  -2   4      334.92      359.32      9.50 o 
   4  -2   4     1520.16     1586.08     21.33 o 
   5  -2   4      401.86      426.38     13.59 o 
   6  -2   4      402.14      389.14     11.51 o 
   7  -2   4      206.87      209.15      8.51 o 
   8  -2   4       30.52       22.90      3.07 o 
   9  -2   4       33.25       23.14      3.11 o 
  10  -2   4       16.58       19.08      2.98 o 
  11  -2   4        6.44        8.37      2.25 o 
  12  -2   4       25.70       33.92      4.51 o 
 -14  -1   4        6.37        5.63      2.06 o 
 -13  -1   4       26.70       33.77      4.11 o 
 -12  -1   4       78.11       78.90      5.63 o 
 -11  -1   4      125.20      131.63      7.10 o 
 -10  -1   4       87.25       89.71      5.53 o 
  -9  -1   4        9.46       10.87      2.08 o 
  -8  -1   4       98.65       94.67      5.16 o 
  -7  -1   4     1192.17     1199.71     15.95 o 
  -6  -1   4       71.36       72.93      3.12 o 
  -5  -1   4      132.59      118.04      3.46 o 
  -4  -1   4       62.47       57.03      2.56 o 
  -3  -1   4      527.95      623.78     10.93 o 
  -2  -1   4      340.30      413.75     15.53 o 
  -1  -1   4     2989.08     2957.68     39.37 o 
   0  -1   4      228.21      213.88      6.01 o 
   1  -1   4       94.58       86.07      3.46 o 
   2  -1   4      496.12      478.69      6.45 o 
   3  -1   4     1019.45     1032.13      8.93 o 
   4  -1   4      177.40      134.21      3.16 o 
   5  -1   4       49.38       57.16      2.79 o 
   6  -1   4       72.00       91.97      3.72 o 
   7  -1   4       40.65       33.86      3.43 o 
   8  -1   4      268.79      265.08      9.91 o 
   9  -1   4        8.74        9.73      2.24 o 
  10  -1   4      223.89      227.04      7.12 o 
  11  -1   4       49.48       39.56      3.61 o 
  12  -1   4       24.17       23.91      3.97 o 
  13  -1   4       26.08       26.59      4.34 o 
 -14   0   4        2.56        2.58      1.96 o 
 -13   0   4        9.04        6.86      2.28 o 
 -12   0   4      129.55      116.50      7.32 o 
 -11   0   4       66.76       56.89      4.89 o 
 -10   0   4      263.82      247.11      9.70 o 
  -9   0   4       77.81       71.31      4.90 o 
  -8   0   4      173.38      179.48      5.50 o 
  -7   0   4      827.90      795.83     16.97 o 
  -6   0   4       11.60        6.42      1.69 o 
  -5   0   4     1263.38     1264.61     49.98 o 
  -4   0   4      124.40      108.10      3.85 o 
  -3   0   4      408.48      469.59      8.18 o 
  -2   0   4     1497.21     1465.99     20.58 o 
  -1   0   4      157.81      126.50      3.89 o 
   0   0   4      258.91      244.34      3.87 o 
   1   0   4      662.56      649.84      7.69 o 
   2   0   4       44.62       39.34      1.62 o 
   3   0   4      308.35      348.67      6.08 o 
   4   0   4      162.60      161.93      4.17 o 
   5   0   4       73.90       79.15      5.48 o 
   6   0   4       40.80       38.91      2.32 o 
   7   0   4        3.17        1.50      0.85 o 
   8   0   4       45.05       55.71      4.69 o 
   9   0   4      136.35      133.33      7.76 o 
  10   0   4       12.66       22.91      2.46 o 
  11   0   4        0.33        0.93      1.11 o 
  12   0   4        1.08        5.48      1.64 o 
  13   0   4       56.89       58.36      6.49 o 
 -14   1   4        6.42        7.51      2.53 o 
 -13   1   4       26.52       37.00      4.63 o 
 -12   1   4       77.46       64.11      5.72 o 
 -11   1   4      125.97      137.00      7.83 o 
 -10   1   4       90.10       92.72      3.50 o 
  -9   1   4        8.61        8.42      0.93 o 
  -8   1   4       97.03       91.64      5.42 o 
  -7   1   4     1180.27     1177.91     13.74 o 
  -6   1   4       67.07       71.43      2.47 o 
  -5   1   4      131.35      106.74      3.45 o 
  -4   1   4       63.35       58.06      1.39 o 
  -3   1   4      529.68      624.30      8.39 o 
  -2   1   4      334.29      418.92      8.71 o 
  -1   1   4     2965.88     2979.70     27.89 o 
   0   1   4      225.05      209.92      2.86 o 
   1   1   4       91.53       87.25      3.82 o 
   2   1   4      497.23      502.12     10.95 o 
   3   1   4     1029.70     1045.36     12.73 o 
   4   1   4      173.07      133.07      4.41 o 
   5   1   4       44.40       49.79      2.42 o 
   6   1   4       69.65       86.08      3.38 o 
   7   1   4       38.49       36.98      2.38 o 
   8   1   4      272.17      268.36     11.33 o 
   9   1   4        9.21       10.12      2.59 o 
  10   1   4      225.00      234.44     11.28 o 
  11   1   4       49.18       35.34      4.74 o 
  12   1   4       23.73       28.11      4.69 o 
  13   1   4       26.39       26.08      4.58 o 
 -14   2   4       38.21       35.10      5.04 o 
 -13   2   4       64.93       60.86      6.03 o 
 -12   2   4       21.52       22.14      3.78 o 
 -11   2   4      236.68      228.48     10.64 o 
 -10   2   4      152.99      142.19      4.46 o 
  -9   2   4       14.51       21.04      1.74 o 
  -8   2   4      517.39      516.55     11.62 o 
  -7   2   4       92.26      103.13      3.51 o 
  -6   2   4      727.27      791.64     11.08 o 
  -5   2   4      105.66      129.95      2.35 o 
  -4   2   4      642.38      642.77      9.10 o 
  -3   2   4      339.52      347.33      6.21 o 
  -2   2   4     1562.08     1584.45     17.16 o 
  -1   2   4      657.89      755.82     11.86 o 
   0   2   4     2357.16     2493.39     35.40 o 
   1   2   4      935.90      956.03     12.45 o 
   2   2   4      764.50      709.72     10.50 o 
   3   2   4      343.46      373.27     10.66 o 
   4   2   4     1516.95     1563.45     32.68 o 
   5   2   4      402.86      422.40     17.01 o 
   6   2   4      395.00      378.59      7.75 o 
   7   2   4      208.73      203.71      4.79 o 
   8   2   4       31.11       23.97      1.72 o 
   9   2   4       35.37       25.79      1.93 o 
  10   2   4       18.02       16.18      2.39 o 
  11   2   4        6.14        8.36      2.66 o 
  12   2   4       25.15       31.77      5.05 o 
 -14   3   4       63.41       92.21      5.99 o 
 -13   3   4      162.15      160.69     10.22 o 
 -12   3   4       32.14       42.52      5.19 o 
 -11   3   4        7.01        4.45      2.23 o 
 -10   3   4      129.86      157.22      5.28 o 
  -9   3   4      429.29      386.72     11.22 o 
  -8   3   4      109.59      133.39      4.58 o 
  -7   3   4       10.96       12.77      1.17 o 
  -6   3   4      263.77      254.04      4.09 o 
  -5   3   4      174.06      194.25      3.62 o 
  -4   3   4      119.55      122.52      2.85 o 
  -3   3   4      395.48      420.41      4.96 o 
  -2   3   4      910.41     1048.41     10.36 o 
  -1   3   4      449.77      523.30      7.45 o 
   0   3   4      405.14      489.47      5.70 o 
   1   3   4     1920.50     1916.19     78.94 o 
   2   3   4       88.48      123.97      5.78 o 
   3   3   4       24.57       15.71      1.61 o 
   4   3   4      199.12      181.04      4.27 o 
   5   3   4      183.89      200.73      4.81 o 
   6   3   4       15.24       19.05      1.32 o 
   7   3   4      172.90      197.68      4.46 o 
   8   3   4      249.93      253.12      5.45 o 
   9   3   4      116.92      128.92      6.04 o 
  10   3   4       68.77       65.66      4.57 o 
  11   3   4        5.15        7.19      2.89 o 
  12   3   4        5.30        6.74      2.74 o 
 -13   4   4       43.46       67.91      5.06 o 
 -12   4   4        8.34       10.61      2.22 o 
 -11   4   4       27.78       32.77      3.32 o 
 -10   4   4      262.15      245.96      8.33 o 
  -9   4   4       66.22       78.57      4.50 o 
  -8   4   4       97.60       97.24      2.42 o 
  -7   4   4       40.77       56.18      2.25 o 
  -6   4   4        7.82        9.25      0.87 o 
  -5   4   4       31.56       28.63      1.57 o 
  -4   4   4       76.70      103.30      3.89 o 
  -3   4   4      294.87      320.65      4.61 o 
  -2   4   4     1107.98     1242.33     11.43 o 
  -1   4   4      139.53      143.06      3.13 o 
   0   4   4     1065.07     1177.46     16.17 o 
   1   4   4      231.64      231.86      5.00 o 
   2   4   4      192.10      203.50      7.64 o 
   3   4   4      797.44      832.38     22.39 o 
   4   4   4      387.27      382.05      5.52 o 
   5   4   4       67.55       86.25      2.24 o 
   6   4   4        2.26        1.96      0.99 o 
   7   4   4      111.89      118.36      2.87 o 
   8   4   4      345.96      370.29     10.49 o 
   9   4   4      113.27      130.23      6.40 o 
  10   4   4       69.99       74.28      5.11 o 
  11   4   4       14.15       15.77      3.83 o 
  12   4   4        1.16       16.46      4.87 o 
 -13   5   4       88.38      108.72      6.57 o 
 -12   5   4       19.31       20.43      2.92 o 
 -11   5   4       16.87       10.75      2.18 o 
 -10   5   4      150.87      130.08      6.28 o 
  -9   5   4      294.55      279.30      8.79 o 
  -8   5   4      128.76      151.34      4.62 o 
  -7   5   4      270.92      287.06      5.82 o 
  -6   5   4      216.56      249.10      5.32 o 
  -5   5   4        2.43        0.75      1.33 o 
  -4   5   4      108.25       90.87      4.72 o 
  -3   5   4       81.15       79.47      2.43 o 
  -2   5   4      175.41      190.33      3.72 o 
  -1   5   4      361.53      338.67      4.52 o 
   0   5   4       35.56       53.78      1.95 o 
   1   5   4       48.42       66.24      2.26 o 
   2   5   4       62.81       54.93      2.20 o 
   3   5   4      135.19      114.60      2.62 o 
   4   5   4      159.99      212.89     10.34 o 
   5   5   4       48.94       42.67      4.92 o 
   6   5   4       10.86       14.44      2.90 o 
   7   5   4       22.09       20.32      2.71 o 
   8   5   4       31.82       33.67      3.42 o 
   9   5   4       16.05       15.51      2.62 o 
  10   5   4       53.53       54.12      4.60 o 
  11   5   4        6.46        4.32      2.72 o 
 -12   6   4       36.16       37.36      4.02 o 
 -11   6   4       30.05       32.21      5.52 o 
 -10   6   4       46.11       38.33      3.72 o 
  -9   6   4       63.00       72.24      4.70 o 
  -8   6   4      259.40      258.03      8.49 o 
  -7   6   4      120.14      132.28      4.22 o 
  -6   6   4      332.66      374.18      7.23 o 
  -5   6   4      257.60      272.23      5.92 o 
  -4   6   4       10.49        7.03      1.29 o 
  -3   6   4       21.29       27.54      2.27 o 
  -2   6   4      231.53      225.94      6.13 o 
  -1   6   4      292.76      306.74      7.20 o 
   0   6   4      209.69      232.64      4.71 o 
   1   6   4      103.89      113.13      3.01 o 
   2   6   4       28.21       33.65      3.35 o 
   3   6   4      224.99      229.33     11.22 o 
   4   6   4      152.17      173.57      9.98 o 
   5   6   4        1.60       -1.23      2.07 o 
   6   6   4      113.99      108.02      8.37 o 
   7   6   4       80.75       91.02      5.50 o 
   8   6   4        2.07        1.69      1.68 o 
   9   6   4      155.17      150.33     11.00 o 
  10   6   4       25.24       20.41      4.50 o 
 -11   7   4        9.85       11.60      2.52 o 
 -10   7   4       15.41       28.21      3.40 o 
  -9   7   4       11.11        8.21      4.19 o 
  -8   7   4        6.25        3.28      1.51 o 
  -7   7   4      117.32      106.23      5.45 o 
  -6   7   4      136.95      132.74      5.79 o 
  -5   7   4      147.82      162.16      6.35 o 
  -4   7   4      156.06      157.68      5.77 o 
  -3   7   4       79.37       74.84      4.52 o 
  -2   7   4       92.43       85.07      4.17 o 
  -1   7   4      394.72      394.09      8.99 o 
   0   7   4       51.28       56.08      3.03 o 
   1   7   4      272.36      269.90      5.68 o 
   2   7   4       53.84       53.72      5.89 o 
   3   7   4       47.28       48.37      5.56 o 
   4   7   4       44.93       54.63      6.08 o 
   5   7   4       56.55       57.66      6.39 o 
   6   7   4       21.92        6.93      2.48 o 
   7   7   4       13.41        8.95      3.20 o 
   8   7   4       10.20       12.97      3.64 o 
   9   7   4       28.81       17.65      4.43 o 
 -10   8   4       27.61       37.10      9.76 o 
  -9   8   4       56.69       51.94      4.46 o 
  -8   8   4       15.11       24.65      3.05 o 
  -7   8   4       17.40       17.06      2.53 o 
  -6   8   4       24.25       29.97      3.11 o 
  -5   8   4       37.21       39.36      3.27 o 
  -4   8   4      102.00      110.67      9.60 o 
  -3   8   4       18.83       33.59      2.40 o 
  -2   8   4       62.67       62.42      3.09 o 
  -1   8   4       96.72      107.16      4.82 o 
   0   8   4       21.60       20.86      2.97 o 
   1   8   4      112.04      110.75      9.32 o 
   2   8   4       12.63        7.87      2.70 o 
   3   8   4       66.44       55.61      6.29 o 
   4   8   4        5.21       16.41      3.64 o 
   5   8   4       57.56       74.78      7.67 o 
   6   8   4       24.97       17.01      4.14 o 
   7   8   4       84.87      105.19      9.63 o 
   8   8   4       12.65       20.59      4.86 o 
  -8   9   4        2.94        6.47      2.42 o 
  -7   9   4       41.92       32.36      3.47 o 
  -6   9   4        4.34        9.59      1.97 o 
  -5   9   4        8.86       11.24      2.02 o 
  -4   9   4       28.29       32.65      3.11 o 
  -3   9   4       33.08       32.03      2.63 o 
  -2   9   4       12.73       15.98      1.78 o 
  -1   9   4        0.27        0.90      0.93 o 
   0   9   4       19.48       22.20      1.89 o 
   1   9   4      130.79      152.19      8.26 o 
   2   9   4       98.99      110.53      9.19 o 
   3   9   4       26.94       30.50      5.08 o 
   4   9   4       81.28       89.11      8.62 o 
   5   9   4      107.60      130.03     10.68 o 
   6   9   4       11.46       24.16      5.14 o 
  -5  10   4        4.18        4.49      1.70 o 
  -4  10   4        5.91        3.82      1.50 o 
  -3  10   4      103.38      110.05      4.76 o 
  -2  10   4       46.96       33.11      3.28 o 
  -1  10   4       14.26       21.37      4.37 o 
   0  10   4       51.66       54.66      6.73 o 
   1  10   4       34.55       29.79      5.23 o 
   2  10   4       55.44       78.39      8.29 o 
   3  10   4       23.70       22.11      4.63 o 
   4  10   4       71.38       97.79      9.62 o 
  -2 -10   5       70.36       79.04      7.44 o 
  -1 -10   5        7.51        9.38      3.22 o 
   0 -10   5       34.39       30.89      4.92 o 
   1 -10   5       69.50       64.55      6.61 o 
   2 -10   5        4.13        7.82      3.16 o 
   3 -10   5       60.30       54.21      6.33 o 
  -4  -9   5      112.14      104.51      7.90 o 
  -3  -9   5        7.24        9.65      2.83 o 
  -2  -9   5       68.05       57.40      5.83 o 
  -1  -9   5        3.74        3.44      2.09 o 
   0  -9   5       33.66       48.01      5.52 o 
   1  -9   5       50.99       43.27      5.37 o 
   2  -9   5       37.34       42.62      5.32 o 
   3  -9   5       48.89       41.44      5.20 o 
   4  -9   5        3.98        8.30      2.77 o 
   5  -9   5       45.46       49.20      5.73 o 
   6  -9   5       19.44       11.46      3.16 o 
  -5  -8   5       95.42      100.64      7.40 o 
  -4  -8   5       22.37       18.30      3.24 o 
  -3  -8   5       64.67       69.98      6.14 o 
  -2  -8   5      474.73      458.34     16.03 o 
  -1  -8   5      117.73       96.72      7.21 o 
   0  -8   5      125.61      108.00      7.62 o 
   1  -8   5      168.96      144.36      8.79 o 
   2  -8   5       17.89        8.36      2.67 o 
   3  -8   5       59.73       56.66      5.59 o 
   4  -8   5       28.31       30.89      4.32 o 
   5  -8   5       16.05        8.12      2.51 o 
   6  -8   5       15.29       11.96      2.89 o 
   7  -8   5       20.83       25.80      4.09 o 
   8  -8   5       18.62        7.25      2.64 o 
  -5  -7   5       11.72        8.90      2.44 o 
  -4  -7   5        6.49       17.13      3.99 o 
  -3  -7   5       71.24       68.58      5.69 o 
  -2  -7   5       13.00       17.07      1.91 o 
  -1  -7   5        1.52        0.86      1.77 o 
   0  -7   5       99.82       90.58      6.58 o 
   1  -7   5       39.87       36.31      2.25 o 
   2  -7   5       69.77       66.51      2.99 o 
   3  -7   5       24.45       17.86      3.09 o 
   4  -7   5       41.78       34.02      4.23 o 
   5  -7   5       63.56       54.85      5.33 o 
   6  -7   5       19.83       18.14      3.38 o 
   7  -7   5        8.17        8.68      2.63 o 
   8  -7   5      120.87      127.37      8.41 o 
   9  -7   5        4.09        3.03      2.08 o 
  -8  -6   5      233.49      232.94      7.07 o 
  -7  -6   5       90.84      114.55      5.19 o 
  -6  -6   5      134.29      130.15      7.39 o 
  -5  -6   5      455.34      325.19     58.28 o 
  -4  -6   5      499.36      139.36    220.83 o 
  -3  -6   5      122.76      116.06      6.81 o 
  -2  -6   5      104.76      114.92      6.83 o 
  -1  -6   5      253.72      248.26      6.74 o 
   0  -6   5      138.42      133.06      7.43 o 
   1  -6   5      416.40      358.61      6.81 o 
   2  -6   5      118.06       87.52      3.09 o 
   3  -6   5        6.29        7.99      1.02 o 
   4  -6   5       39.72       24.46      1.81 o 
   5  -6   5      178.87      144.17      8.15 o 
   6  -6   5      175.22      181.99      9.35 o 
   7  -6   5      147.03      139.56      8.33 o 
   8  -6   5        3.53        3.38      2.05 o 
   9  -6   5       77.44       83.76      6.62 o 
  10  -6   5       19.02       18.61      3.44 o 
 -10  -5   5       70.08       58.07      3.65 o 
  -9  -5   5       62.96       56.65      3.60 o 
  -8  -5   5       42.92       42.18      3.25 o 
  -7  -5   5       22.49       22.77      2.56 o 
  -6  -5   5       30.05       33.05      3.54 o 
  -5  -5   5       15.84       15.00      2.58 o 
  -4  -5   5      307.82      275.95     10.00 o 
  -3  -5   5      214.53      207.87      8.57 o 
  -2  -5   5      191.65      116.87     96.90 o 
   0  -5   5        4.12        1.92      1.57 o 
   1  -5   5      208.87      232.58      4.09 o 
   2  -5   5      231.34      239.50      5.06 o 
   3  -5   5       53.42       47.38      2.08 o 
   4  -5   5      215.70      176.73      4.55 o 
   5  -5   5       10.40       12.35      1.39 o 
   6  -5   5       18.75       18.15      1.74 o 
   7  -5   5       65.98       56.61      5.15 o 
   8  -5   5       31.43       26.02      3.65 o 
   9  -5   5       12.15       14.17      2.75 o 
  10  -5   5       37.78       34.79      4.33 o 
 -11  -4   5      112.15      131.22      6.05 o 
 -10  -4   5      100.27      113.46      5.55 o 
  -9  -4   5      142.71      133.45      5.87 o 
  -8  -4   5      169.45      181.15      6.94 o 
  -7  -4   5      210.76      250.65      8.17 o 
  -4  -4   5      134.42      163.74      7.79 o 
  -3  -4   5      300.02      299.27     10.50 o 
  -2  -4   5      141.56      126.61      6.53 o 
  -1  -4   5      115.42      101.91      5.85 o 
   0  -4   5      267.53      252.03      9.41 o 
   1  -4   5      476.61      546.66     14.57 o 
   2  -4   5       80.66       83.89      5.85 o 
   3  -4   5      402.37      352.71      8.11 o 
   4  -4   5      224.63      158.14      4.11 o 
   5  -4   5      110.12       90.86      3.39 o 
   6  -4   5      190.90      195.68      8.94 o 
   7  -4   5       91.54       88.23      6.16 o 
   8  -4   5       25.28       23.31      3.45 o 
   9  -4   5       67.50       52.58      4.99 o 
  10  -4   5       68.80       65.56      5.69 o 
 -12  -3   5       37.76       30.93      3.37 o 
 -11  -3   5       30.30       29.76      3.16 o 
 -10  -3   5       58.67       59.03      4.26 o 
  -9  -3   5      126.81      129.33      6.12 o 
  -8  -3   5      421.29      399.36     11.09 o 
  -7  -3   5       42.18       47.44      3.65 o 
  -6  -3   5      115.37      106.63     30.59 o 
  -5  -3   5       20.44       18.36      1.65 o 
  -4  -3   5      364.99      355.76      7.32 o 
  -3  -3   5      170.59      176.79      4.92 o 
  -2  -3   5     1797.11     2001.09    105.98 o 
  -1  -3   5       74.47       79.09      4.74 o 
   0  -3   5     1193.73     1269.55     23.22 o 
   1  -3   5      362.13      371.51     10.83 o 
   2  -3   5      784.39      753.87     11.91 o 
   3  -3   5       13.21        7.43      0.68 o 
   4  -3   5       16.06       13.94      1.63 o 
   5  -3   5      202.35      183.03      8.12 o 
   6  -3   5      247.38      282.28     10.46 o 
   7  -3   5       85.05       70.83      5.37 o 
   8  -3   5        3.05        4.56      1.90 o 
   9  -3   5        3.02       -1.60      1.69 o 
  10  -3   5       15.31        9.17      2.32 o 
  11  -3   5       27.36       28.39      3.14 o 
  12  -3   5       17.13       19.17      3.39 o 
 -13  -2   5       47.03       51.69      4.70 o 
 -12  -2   5       50.21       53.86      4.64 o 
 -11  -2   5       96.19       86.16      5.56 o 
 -10  -2   5       71.08       80.87      5.22 o 
  -9  -2   5      209.00      210.38      8.20 o 
  -8  -2   5      519.86      489.36     12.79 o 
  -7  -2   5      120.83      119.44      5.79 o 
  -6  -2   5      104.02       97.16      3.26 o 
  -5  -2   5      678.60      654.68     12.84 o 
  -4  -2   5      349.08      355.38      9.07 o 
  -3  -2   5      631.51      616.38      9.37 o 
  -2  -2   5     2269.62     2484.08     36.96 o 
  -1  -2   5     1060.54     1222.84     21.28 o 
   0  -2   5      303.69      327.89      9.21 o 
   1  -2   5     1455.06     1585.86     25.83 o 
   2  -2   5      236.15      244.78      4.70 o 
   3  -2   5      245.53      235.18      3.97 o 
   4  -2   5      172.52      191.90      3.52 o 
   5  -2   5      423.66      422.30     12.47 o 
   6  -2   5      105.54      121.07      6.62 o 
   7  -2   5      563.89      518.31     14.87 o 
   8  -2   5       58.37       73.35      5.51 o 
   9  -2   5       85.06       83.23      4.16 o 
  10  -2   5      189.35      179.21      6.94 o 
  11  -2   5       32.88       37.84      3.11 o 
  12  -2   5      152.99      123.83      8.43 o 
 -14  -1   5       26.76       23.75      3.62 o 
 -13  -1   5       55.53       52.79      5.05 o 
 -12  -1   5       12.45        9.43      2.58 o 
 -11  -1   5       29.63       33.02      3.72 o 
 -10  -1   5       30.21       29.97      3.43 o 
  -9  -1   5       37.65       48.17      4.15 o 
  -8  -1   5       10.49       14.23      2.40 o 
  -7  -1   5        6.67        5.08      1.72 o 
  -6  -1   5      180.23      208.70      4.41 o 
  -5  -1   5      563.15      631.28      8.81 o 
  -4  -1   5      654.36      648.31     11.70 o 
  -3  -1   5      445.58      498.62      7.59 o 
  -2  -1   5       41.53       50.40      2.13 o 
  -1  -1   5      263.29      269.96      5.27 o 
   0  -1   5       54.38       56.65      3.17 o 
   1  -1   5      124.12      121.55      2.63 o 
   2  -1   5      558.57      542.18      7.34 o 
   3  -1   5      181.04      261.46      3.88 o 
   4  -1   5      209.80      227.92      6.62 o 
   5  -1   5      216.33      186.09      4.19 o 
   6  -1   5      108.43      110.95      4.10 o 
   7  -1   5      237.58      243.67      6.59 o 
   8  -1   5      235.39      244.94      6.98 o 
   9  -1   5        1.08        0.63      0.95 o 
  10  -1   5        7.36       14.31      2.09 o 
  11  -1   5       33.06       36.79      3.13 o 
  12  -1   5       91.05       92.85      7.49 o 
 -14   0   5       46.51       47.38      5.17 o 
 -13   0   5        2.67        7.15      2.47 o 
 -12   0   5      103.39       96.07      6.73 o 
 -11   0   5      185.60      162.95      8.30 o 
 -10   0   5      430.95      424.60     13.40 o 
  -9   0   5      711.34      658.78     16.63 o 
  -8   0   5      559.41      583.06     14.97 o 
  -7   0   5       22.63       17.23      2.50 o 
  -6   0   5      365.58      380.41     15.51 o 
  -5   0   5     1830.08     2007.72     20.01 o 
  -4   0   5      833.62      940.30     11.23 o 
  -3   0   5      692.88      742.41     12.58 o 
  -2   0   5        8.01        9.35      0.92 o 
  -1   0   5      300.47      333.32      7.46 o 
   0   0   5      144.59      174.29      3.46 o 
   1   0   5      823.74      829.65      9.65 o 
   2   0   5      240.40      298.57      5.14 o 
   3   0   5      123.38      120.31      3.57 o 
   4   0   5        0.41        2.19      0.69 o 
   5   0   5       12.57       24.81      1.82 o 
   6   0   5       43.89       33.50      2.22 o 
   7   0   5       13.21       25.93      2.14 o 
   8   0   5       14.01       18.96      3.02 o 
   9   0   5      140.70      117.62      5.12 o 
  10   0   5       31.04       25.78      2.66 o 
  11   0   5       23.95       16.73      2.36 o 
  12   0   5       30.22       28.34      3.46 o 
 -14   1   5       26.60       26.01      4.22 o 
 -13   1   5       53.73       50.07      5.39 o 
 -12   1   5       11.06        9.66      2.72 o 
 -11   1   5       29.67       30.03      3.86 o 
 -10   1   5       30.21       33.59      1.53 o 
  -9   1   5       40.24       42.15      1.86 o 
  -8   1   5       10.31       12.46      1.10 o 
  -7   1   5        7.12        5.68      0.83 o 
  -6   1   5      172.28      197.00      9.08 o 
  -5   1   5      566.13      609.53      6.25 o 
  -4   1   5      673.22      707.31      9.70 o 
  -3   1   5      432.66      487.16     10.80 o 
  -2   1   5       42.23       53.67      3.02 o 
  -1   1   5      255.23      262.26      3.79 o 
   0   1   5       50.54       48.44      1.57 o 
   1   1   5      125.64      125.65      2.66 o 
   2   1   5      558.46      552.56     12.20 o 
   3   1   5      186.51      268.12      8.31 o 
   4   1   5      208.71      239.59      5.55 o 
   5   1   5      214.18      196.21      5.20 o 
   6   1   5      104.72      106.82      3.95 o 
   7   1   5      237.39      244.40      6.60 o 
   8   1   5      232.33      235.02      6.60 o 
   9   1   5        0.86       -1.35      1.85 o 
  10   1   5        6.73        6.69      2.40 o 
  11   1   5       31.18       38.88      4.99 o 
  12   1   5       89.75      105.10      5.93 o 
 -14   2   5      134.26      139.08      9.53 o 
 -13   2   5       46.57       50.58      5.53 o 
 -12   2   5       50.19       59.33      5.78 o 
 -11   2   5       99.02       81.20      6.38 o 
 -10   2   5       69.05       73.39      3.16 o 
  -9   2   5      213.81      220.66      7.54 o 
  -8   2   5      523.99      470.45     14.88 o 
  -7   2   5      123.48      119.46      6.71 o 
  -6   2   5      102.60       95.86      4.29 o 
  -5   2   5      681.94      651.04      7.02 o 
  -4   2   5      353.51      362.39      6.80 o 
  -3   2   5      630.75      623.40      9.42 o 
  -2   2   5     2297.93     2470.72     25.22 o 
  -1   2   5     1062.99     1228.49     27.43 o 
   0   2   5      294.74      328.02      6.52 o 
   1   2   5     1437.82     1606.41     27.68 o 
   2   2   5      234.31      260.13      8.57 o 
   3   2   5      253.72      251.77      8.82 o 
   4   2   5      172.60      189.98      7.25 o 
   5   2   5      423.64      439.00      8.07 o 
   6   2   5      100.66      113.86      4.00 o 
   7   2   5      564.44      521.81      9.66 o 
   8   2   5       58.45       73.75      3.55 o 
   9   2   5       88.79       89.67      7.03 o 
  10   2   5      192.62      203.64     11.15 o 
  11   2   5       32.58       37.49      5.16 o 
  12   2   5      152.17      130.94      9.82 o 
 -14   3   5        5.03        9.68      3.12 o 
 -13   3   5       18.26       19.05      3.91 o 
 -12   3   5       35.44       27.28      4.28 o 
 -11   3   5       30.33       34.65      4.51 o 
 -10   3   5       55.18       53.40      3.06 o 
  -9   3   5      125.53      121.56      4.50 o 
  -8   3   5      421.12      394.63      8.31 o 
  -7   3   5       46.15       48.44      1.34 o 
  -6   3   5      120.00      131.82      2.88 o 
  -5   3   5       19.84       17.74      1.13 o 
  -4   3   5      356.54      338.93      6.63 o 
  -3   3   5      163.06      172.58      4.75 o 
  -2   3   5     1796.38     2111.27     29.18 o 
  -1   3   5       73.01       75.27      1.94 o 
   0   3   5     1201.71     1265.83     15.39 o 
   1   3   5      357.51      372.44      7.80 o 
   2   3   5      794.58      804.66     12.60 o 
   3   3   5       12.48        7.29      1.66 o 
   4   3   5       15.23       13.49      1.26 o 
   5   3   5      200.69      188.62      4.75 o 
   6   3   5      249.09      281.19      6.17 o 
   7   3   5       85.10       66.87      3.05 o 
   8   3   5        4.07        8.66      2.63 o 
   9   3   5        2.73        0.22      1.92 o 
  10   3   5       16.21       13.43      3.41 o 
  11   3   5       28.86       18.09      3.91 o 
  12   3   5       16.60       20.01      4.37 o 
 -13   4   5       26.74       28.09      3.41 o 
 -12   4   5       14.64       15.31      2.49 o 
 -11   4   5      115.06      143.86      6.65 o 
 -10   4   5      101.46      111.34      5.61 o 
  -9   4   5      141.29      128.78      8.96 o 
  -8   4   5      166.18      162.71      3.39 o 
  -7   4   5      206.98      248.78      5.44 o 
  -6   4   5       38.23       50.54      2.07 o 
  -5   4   5      150.82      162.19      3.81 o 
  -4   4   5      136.39      157.13      3.24 o 
  -3   4   5      302.05      282.08      4.33 o 
  -2   4   5      134.54      123.60      3.09 o 
  -1   4   5      115.82      107.49      2.64 o 
   0   4   5      276.37      267.92      6.52 o 
   1   4   5      478.87      544.07      8.83 o 
   2   4   5       79.89       94.91      3.23 o 
   3   4   5      398.11      381.04      6.02 o 
   4   4   5      221.62      160.92      3.98 o 
   5   4   5      110.53       92.21      6.06 o 
   6   4   5      195.54      208.44      4.60 o 
   7   4   5       94.05       91.22      3.06 o 
   8   4   5       25.25       23.83      4.18 o 
   9   4   5       63.95       47.55      5.76 o 
  10   4   5       66.81       59.83      6.73 o 
  11   4   5       14.60        9.09      3.27 o 
 -13   5   5       22.01       32.13      3.70 o 
 -12   5   5       19.44       29.99      3.65 o 
 -11   5   5       12.17        4.62      1.73 o 
 -10   5   5       68.30       70.72      4.67 o 
  -9   5   5       65.20       56.18      4.35 o 
  -8   5   5       43.09       37.75      1.98 o 
  -7   5   5       25.03       23.65      1.81 o 
  -6   5   5       30.63       34.77      1.96 o 
  -5   5   5       15.40       18.25      1.75 o 
  -4   5   5      312.79      309.65      6.96 o 
  -3   5   5      211.45      222.92      5.82 o 
  -2   5   5      193.99      220.65      4.03 o 
  -1   5   5      326.85      340.09      4.97 o 
   0   5   5        3.76        1.32      0.53 o 
   1   5   5      207.52      240.61      5.72 o 
   2   5   5      230.53      270.16      5.77 o 
   3   5   5       51.02       52.83      4.81 o 
   4   5   5      218.05      179.74      4.23 o 
   5   5   5        8.96        8.09      2.69 o 
   6   5   5       17.78       15.25      3.33 o 
   7   5   5       67.64       70.12      6.84 o 
   8   5   5       31.44       24.22      4.33 o 
   9   5   5       11.78       17.48      3.96 o 
  10   5   5       36.42       36.77      5.71 o 
  11   5   5       60.37       59.79      7.34 o 
 -12   6   5       23.85       30.33      3.60 o 
 -11   6   5       36.97       27.15      4.57 o 
 -10   6   5       79.47       87.37      5.39 o 
  -9   6   5       16.64       15.84      2.41 o 
  -8   6   5      231.20      221.27      7.76 o 
  -7   6   5       89.12      113.11      3.88 o 
  -6   6   5      131.23      122.78      3.99 o 
  -5   6   5      455.93      415.11      7.46 o 
  -4   6   5      499.32      467.06      9.50 o 
  -3   6   5      127.19      123.84      4.97 o 
  -2   6   5      105.74      115.00      3.55 o 
  -1   6   5      252.21      268.50      5.31 o 
   0   6   5      137.52      153.21      3.72 o 
   1   6   5      422.04      404.94     14.95 o 
   2   6   5      118.08       95.27      3.58 o 
   3   6   5        7.01        8.72      0.83 o 
   4   6   5       41.53       23.09      3.96 o 
   5   6   5      179.23      147.60      9.75 o 
   6   6   5      172.08      194.87     11.62 o 
   7   6   5      146.73      165.25     11.00 o 
   8   6   5        3.54        3.20      2.18 o 
   9   6   5       76.46       92.03      8.87 o 
  10   6   5       19.43       25.54      5.13 o 
 -11   7   5       17.93       27.39      3.56 o 
 -10   7   5       31.74       36.11      6.18 o 
  -9   7   5       50.29       38.47      4.14 o 
  -8   7   5        6.99        9.52      2.00 o 
  -7   7   5      159.56      156.70      6.54 o 
  -6   7   5       45.42       48.01      3.48 o 
  -5   7   5       11.72       10.73      1.73 o 
  -4   7   5        7.05        6.43      1.40 o 
  -3   7   5       72.80       71.66      4.05 o 
  -2   7   5       12.59       18.53      2.30 o 
  -1   7   5        1.14       -0.79      1.30 o 
   0   7   5      103.49      101.14      3.25 o 
   1   7   5       41.09       35.83      2.37 o 
   2   7   5       72.35       81.56      3.11 o 
   3   7   5       22.85       20.21      3.87 o 
   4   7   5       41.51       42.94      5.50 o 
   5   7   5       64.50       69.08      7.22 o 
   6   7   5       20.50       23.09      4.55 o 
   7   7   5        8.52       15.03      4.08 o 
   8   7   5      120.25      145.43     11.39 o 
   9   7   5        4.41        4.53      3.44 o 
 -10   8   5        1.52        1.16      1.71 o 
  -9   8   5       87.71       95.34      5.93 o 
  -8   8   5      102.76      118.81      6.31 o 
  -7   8   5        6.79        8.31      1.84 o 
  -6   8   5       44.47       46.70      3.68 o 
  -5   8   5       96.89      104.51      5.18 o 
  -4   8   5       22.34       17.64      2.17 o 
  -3   8   5       63.83       66.30      3.27 o 
  -2   8   5      473.33      484.26     11.18 o 
  -1   8   5      118.52      106.99      4.87 o 
   0   8   5      122.48      118.68      4.87 o 
   1   8   5      168.30      148.20      6.73 o 
   2   8   5       17.96        8.72      2.76 o 
   3   8   5       59.71       61.57      6.83 o 
   4   8   5       28.45       26.55      4.78 o 
   5   8   5       15.99       12.30      3.54 o 
   6   8   5       16.52       19.24      4.32 o 
   7   8   5       22.41       30.03      5.44 o 
   8   8   5       18.64       13.65      3.87 o 
  -8   9   5       10.29       21.18      2.91 o 
  -7   9   5        1.08        1.38      1.75 o 
  -6   9   5        5.53       12.94      2.28 o 
  -5   9   5       49.38       56.15      4.09 o 
  -4   9   5      112.86      103.11      5.23 o 
  -3   9   5        6.45        9.34      1.51 o 
  -2   9   5       68.77       57.66      5.05 o 
  -1   9   5        3.92        4.65      1.33 o 
   0   9   5       32.15       46.05      6.14 o 
   1   9   5       50.51       43.66      6.02 o 
   2   9   5       36.63       48.72      6.35 o 
   3   9   5       47.60       40.31      5.94 o 
   4   9   5        3.68        9.06      3.36 o 
   5   9   5       43.46       48.43      6.74 o 
   6   9   5       19.10       23.59      5.00 o 
  -5  10   5       33.14       36.16      3.45 o 
  -4  10   5       19.94       13.87      3.23 o 
  -3  10   5       27.07       34.72      3.50 o 
  -2  10   5       68.49       65.37      7.49 o 
  -1  10   5        7.31       12.56      3.57 o 
   0  10   5       34.46       30.92      5.59 o 
   1  10   5       71.37       67.59      7.82 o 
   2  10   5        4.03        2.80      2.54 o 
   3  10   5       61.47       56.71      7.34 o 
  -4 -10   6        2.45        1.60      2.35 o 
  -3 -10   6       11.31       19.42      4.23 o 
  -2 -10   6        9.19       13.31      3.41 o 
  -1 -10   6       18.51       24.31      4.45 o 
   0 -10   6       52.29       87.08      7.81 o 
   1 -10   6       52.76       51.04      6.23 o 
   2 -10   6       36.14       41.52      5.53 o 
  -5  -9   6        1.70        1.03      1.84 o 
  -4  -9   6       58.39       47.59      5.51 o 
  -3  -9   6       30.31       32.01      4.73 o 
  -2  -9   6       10.87        4.36      2.26 o 
  -1  -9   6      129.04       99.32      7.95 o 
   0  -9   6       69.93       70.34      6.71 o 
   1  -9   6        1.71       -2.36      2.36 o 
   2  -9   6       35.17       47.84      5.61 o 
   3  -9   6       20.96       23.02      4.20 o 
   4  -9   6        1.29        7.11      3.05 o 
   5  -9   6        3.41        8.45      3.10 o 
  -5  -8   6      120.06      134.54      8.59 o 
  -4  -8   6        3.03        1.73      1.70 o 
  -3  -8   6      128.93      140.39      8.85 o 
  -2  -8   6       98.25      104.13      7.59 o 
  -1  -8   6       98.87       88.98      7.01 o 
   0  -8   6       35.23       34.84      4.65 o 
   1  -8   6       34.49       29.73      4.28 o 
   2  -8   6       13.29       10.00      2.89 o 
   3  -8   6       29.42       32.96      4.50 o 
   4  -8   6       44.88       30.23      4.49 o 
   5  -8   6       16.18       19.80      3.79 o 
   6  -8   6       23.58       24.42      4.06 o 
   7  -8   6       23.32       26.23      4.28 o 
  -6  -7   6      195.31      193.63      9.77 o 
  -5  -7   6       25.12       22.84      3.60 o 
  -4  -7   6       92.78       84.21      7.94 o 
  -3  -7   6       75.58       65.14      5.57 o 
  -2  -7   6      200.72      185.78      9.50 o 
  -1  -7   6      317.37      254.07     11.26 o 
   0  -7   6      128.93      100.33      7.03 o 
   1  -7   6       72.28       53.47      5.32 o 
   2  -7   6       72.87       61.12      5.70 o 
   3  -7   6        4.97        3.66      2.09 o 
   4  -7   6       11.55        6.57      2.33 o 
   5  -7   6      190.92      204.80     10.65 o 
   6  -7   6       50.71       55.01      5.70 o 
   7  -7   6        7.85        8.70      2.63 o 
   8  -7   6       66.30       68.77      6.50 o 
  -8  -6   6        7.26       10.64      1.91 o 
  -7  -6   6       83.41       61.50      5.23 o 
  -6  -6   6       62.69       67.34      5.34 o 
  -5  -6   6      169.03      178.77      8.78 o 
  -4  -6   6       49.43       56.35      4.85 o 
  -3  -6   6       66.53       74.29      5.61 o 
  -2  -6   6      159.91      154.61      5.39 o 
  -1  -6   6      192.42      198.87      9.29 o 
   0  -6   6       40.11       52.33      4.86 o 
   1  -6   6       88.52       99.81      6.70 o 
   2  -6   6      136.52      113.73      7.24 o 
   3  -6   6       26.60       18.23      4.00 o 
   4  -6   6       54.65       81.21      6.31 o 
   5  -6   6       17.13       14.03      3.07 o 
   6  -6   6      229.69      228.41     11.03 o 
   7  -6   6       31.73       31.13      4.31 o 
   8  -6   6       10.15        8.12      2.60 o 
   9  -6   6       95.19       99.77      7.55 o 
 -10  -5   6       53.71       64.08      4.17 o 
  -9  -5   6       29.72       25.71      2.87 o 
  -8  -5   6       38.22       44.70      3.71 o 
  -7  -5   6       84.39       83.14      5.56 o 
  -6  -5   6       59.25       57.98      4.67 o 
  -5  -5   6      184.59      182.76      8.27 o 
  -4  -5   6      427.46      413.35     12.72 o 
  -3  -5   6      193.88      193.71      8.48 o 
  -2  -5   6       78.53       71.18      5.19 o 
  -1  -5   6      106.31       89.89      4.21 o 
   0  -5   6      450.92      430.07     13.39 o 
   1  -5   6      301.79      328.73     11.79 o 
   2  -5   6      589.13      477.99     14.59 o 
   3  -5   6      519.65      486.99     14.99 o 
   4  -5   6      201.23      206.32      6.12 o 
   5  -5   6      132.17      123.02      3.81 o 
   6  -5   6      141.10      126.04      7.77 o 
   7  -5   6       25.98       25.45      3.77 o 
   8  -5   6      114.53      109.20      7.47 o 
   9  -5   6       56.87       47.59      5.14 o 
  10  -5   6       14.95       12.12      2.89 o 
 -11  -4   6      398.86      411.70     12.06 o 
 -10  -4   6       84.84       95.59      5.48 o 
  -9  -4   6       62.39       63.97      4.45 o 
  -8  -4   6      264.16      310.90     10.06 o 
  -7  -4   6      159.59      174.42      7.46 o 
  -2  -4   6      628.50      617.75     16.25 o 
  -1  -4   6      213.35      213.11      8.94 o 
   0  -4   6      114.05       91.53      5.77 o 
   1  -4   6      445.29      472.13     13.44 o 
   2  -4   6      247.87      259.75     10.09 o 
   3  -4   6      392.89      419.19     13.36 o 
   4  -4   6      308.43      353.43      6.12 o 
   5  -4   6      106.31       93.38      3.29 o 
   6  -4   6      148.72      157.91      8.43 o 
   7  -4   6       22.68       17.10      3.07 o 
   8  -4   6       48.45       48.81      5.03 o 
   9  -4   6       13.71        7.32      2.34 o 
  10  -4   6       51.74       53.85      5.53 o 
 -12  -3   6       45.95       47.54      4.30 o 
 -11  -3   6        2.91        0.85      1.23 o 
 -10  -3   6       31.33       36.23      3.63 o 
  -9  -3   6       76.62       77.90      5.12 o 
  -8  -3   6      197.75      193.57      8.00 o 
  -7  -3   6      190.01       68.52     83.73 o 
  -4  -3   6      148.53       62.16     77.44 o 
  -3  -3   6      373.84      451.65     12.93 o 
  -2  -3   6      306.43      312.10     10.30 o 
  -1  -3   6     1005.97     1004.71     20.67 o 
   0  -3   6     1997.26     2193.63     35.50 o 
   1  -3   6      440.31      462.42     12.81 o 
   2  -3   6      251.54      285.30      8.03 o 
   3  -3   6      216.85      191.38      9.24 o 
   4  -3   6      237.41      239.06      4.91 o 
   5  -3   6      164.43      140.17      6.03 o 
   6  -3   6      151.94      116.24      4.08 o 
   7  -3   6      108.33      103.31      4.14 o 
   8  -3   6       50.74       55.26      5.07 o 
   9  -3   6        4.53        4.81      1.23 o 
  10  -3   6       78.58       95.34      4.71 o 
  11  -3   6       48.14       39.77      4.71 o 
 -14  -2   6        7.95       11.27      2.67 o 
 -13  -2   6       40.12       48.32      4.70 o 
 -12  -2   6        1.83        1.54      1.40 o 
 -11  -2   6       94.55       90.04      6.00 o 
 -10  -2   6       41.56       33.28      3.61 o 
  -9  -2   6       27.52       20.24      2.87 o 
  -8  -2   6      112.71       95.35      5.69 o 
  -7  -2   6      773.42      772.51     11.19 o 
  -6  -2   6       40.36       38.69      5.13 o 
  -5  -2   6      486.10      488.38      8.52 o 
  -4  -2   6       38.25       41.66      3.02 o 
  -3  -2   6      567.05      606.52     13.77 o 
  -2  -2   6      243.77      234.46     17.07 o 
  -1  -2   6      366.50      319.95      6.69 o 
   0  -2   6      273.38      220.33      7.72 o 
   1  -2   6      515.74      502.90     12.43 o 
   2  -2   6       73.03       87.93      8.52 o 
   3  -2   6      161.99      125.14      3.16 o 
   4  -2   6      472.89      472.19      7.60 o 
   5  -2   6      202.46      217.56      5.45 o 
   6  -2   6      202.01      213.76      5.84 o 
   7  -2   6      473.88      500.98      9.91 o 
   8  -2   6       49.56       39.68      2.93 o 
   9  -2   6      300.58      311.99     13.66 o 
  10  -2   6       83.36       88.18      7.08 o 
  11  -2   6       16.12       18.50      3.48 o 
  12  -2   6       38.52       35.57      4.64 o 
 -14  -1   6        6.13        4.09      1.75 o 
 -13  -1   6       12.88       14.25      2.99 o 
 -12  -1   6      120.45      124.69      7.49 o 
 -11  -1   6       17.21       32.44      4.48 o 
 -10  -1   6      523.99      502.77     14.81 o 
  -9  -1   6      114.82      137.39      7.16 o 
  -8  -1   6      299.71      364.87     11.61 o 
  -7  -1   6       23.19       19.67      1.44 o 
  -6  -1   6      409.49      422.22      7.13 o 
  -5  -1   6      110.57      119.85      4.38 o 
  -4  -1   6      554.56      557.04     13.93 o 
  -3  -1   6       43.26       56.78      3.89 o 
  -2  -1   6      209.25      253.86      5.44 o 
  -1  -1   6      375.69      326.05      6.33 o 
   0  -1   6      181.12      199.65      6.58 o 
   1  -1   6     1139.77     1124.09     12.36 o 
   2  -1   6       79.51      106.03      2.90 o 
   3  -1   6      392.81      403.39      5.66 o 
   4  -1   6       40.82       47.92      2.08 o 
   5  -1   6      252.51      267.14      5.31 o 
   6  -1   6      118.37      108.21      4.21 o 
   7  -1   6       12.00       12.72      1.71 o 
   8  -1   6      224.61      211.94      6.63 o 
   9  -1   6       39.77       26.48      2.52 o 
  10  -1   6       32.29       26.29      2.61 o 
  11  -1   6       43.00       42.06      3.43 o 
  12  -1   6       29.31       41.77      5.15 o 
 -14   0   6        2.37       10.12      2.86 o 
 -13   0   6        0.01       -0.01      1.64 o 
 -12   0   6       18.08       16.25      3.07 o 
 -11   0   6       92.38       86.35      6.25 o 
 -10   0   6      298.18      244.69     10.23 o 
  -9   0   6      256.97      264.60     10.29 o 
  -8   0   6        3.88        1.25      1.60 o 
  -7   0   6       29.50       42.45      3.95 o 
  -6   0   6      815.76      927.17     22.69 o 
  -5   0   6      357.86      363.91     10.48 o 
  -4   0   6      183.96      190.22      5.47 o 
  -3   0   6       14.24       47.25      2.96 o 
  -2   0   6      897.96      899.29     12.05 o 
  -1   0   6      673.05      677.01     17.75 o 
   0   0   6     3696.00     3984.93     35.86 o 
   1   0   6      430.24      401.88      6.20 o 
   2   0   6       22.98       21.24      1.38 o 
   3   0   6       27.12       14.87      1.91 o 
   4   0   6        3.02        0.46      0.60 o 
   5   0   6      116.44      143.39      5.63 o 
   6   0   6      484.16      496.93      9.53 o 
   7   0   6       19.44       18.99      2.76 o 
   8   0   6       19.96       21.49      3.13 o 
   9   0   6       67.30       71.01      7.45 o 
  10   0   6       27.82       27.80      2.79 o 
  11   0   6        0.98        3.19      2.39 o 
  12   0   6       63.50       61.68      4.43 o 
 -14   1   6        5.89        1.83      1.91 o 
 -13   1   6       12.69        5.83      2.30 o 
 -12   1   6      122.32      134.79      8.41 o 
 -11   1   6       16.95        6.53      2.27 o 
 -10   1   6      527.69      505.44     15.65 o 
  -9   1   6      119.24      136.80      9.11 o 
  -8   1   6      299.17      340.19      6.22 o 
  -7   1   6       22.84       18.85      1.88 o 
  -6   1   6      412.77      411.08      4.84 o 
  -5   1   6      110.43      120.26      3.50 o 
  -4   1   6      563.97      570.73      6.84 o 
  -3   1   6       47.93       62.53      3.44 o 
  -1   1   6      386.09      343.24      5.59 o 
   0   1   6      184.84      207.70      3.90 o 
   1   1   6     1144.83     1107.20     13.61 o 
   2   1   6       73.34       90.37      4.59 o 
   3   1   6      386.00      387.21     10.69 o 
   4   1   6       39.85       42.86      2.45 o 
   5   1   6      249.16      277.95      6.60 o 
   6   1   6      116.00      112.48      4.26 o 
   7   1   6       11.28       11.27      1.53 o 
   8   1   6      218.79      208.16      9.95 o 
   9   1   6       39.28       34.79      4.42 o 
  10   1   6       31.61       25.78      3.99 o 
  11   1   6       41.38       45.78      5.52 o 
  12   1   6       29.66       41.88      3.85 o 
 -14   2   6        7.14       15.25      3.57 o 
 -13   2   6       39.86       44.34      5.36 o 
 -12   2   6        1.87       -0.47      2.14 o 
 -11   2   6       96.21       99.20      7.14 o 
 -10   2   6       43.80       30.39      2.99 o 
  -9   2   6       28.54       20.30      2.72 o 
  -8   2   6      111.39      100.95      3.68 o 
  -7   2   6      779.02      759.88     18.30 o 
  -6   2   6       42.58       36.36      1.38 o 
  -5   2   6      484.95      488.68      8.59 o 
  -4   2   6       40.27       45.91      2.47 o 
  -3   2   6      556.94      598.91      9.63 o 
  -2   2   6      232.93      237.87      8.17 o 
  -1   2   6      367.29      330.46      4.52 o 
   0   2   6      266.87      216.78      5.47 o 
   1   2   6      505.36      485.19     12.41 o 
   2   2   6       72.25       92.11      5.24 o 
   3   2   6      160.83      118.39      6.18 o 
   4   2   6      472.73      483.01      8.85 o 
   5   2   6      200.48      221.51      5.83 o 
   6   2   6      208.89      235.43      6.58 o 
   7   2   6      472.48      516.35      9.98 o 
   8   2   6       49.15       34.90      2.59 o 
   9   2   6      304.19      318.81     13.72 o 
  10   2   6       84.63       96.60      7.83 o 
  11   2   6       16.10       21.86      4.16 o 
  12   2   6       38.69       39.88      5.70 o 
 -14   3   6       11.96       12.43      3.47 o 
 -13   3   6        0.95        1.10      1.89 o 
 -12   3   6       44.11       50.78      5.50 o 
 -11   3   6        3.06        3.13      2.08 o 
 -10   3   6       31.09       35.30      2.52 o 
  -9   3   6       72.85       69.90      3.46 o 
  -8   3   6      198.17      176.71      7.75 o 
  -7   3   6      188.61      151.03      2.84 o 
  -6   3   6      181.98      205.04      3.88 o 
  -5   3   6      142.27      135.22      3.20 o 
  -4   3   6      144.94      151.76      4.72 o 
  -3   3   6      373.79      471.58      8.76 o 
  -2   3   6      306.68      325.56      4.95 o 
  -1   3   6     1015.19     1062.45     14.46 o 
   0   3   6     2003.22     2218.15     25.34 o 
   1   3   6      438.67      459.49      9.15 o 
   2   3   6      240.38      301.61      7.40 o 
   3   3   6      213.09      219.49      9.31 o 
   4   3   6      234.16      246.58      5.92 o 
   5   3   6      167.44      142.37      4.43 o 
   6   3   6      156.52      127.90      6.40 o 
   7   3   6      106.62      101.83      3.95 o 
   8   3   6       50.97       55.94      5.75 o 
   9   3   6        4.86        2.46      2.07 o 
  10   3   6       79.70       97.43      8.25 o 
  11   3   6       47.02       37.05      5.42 o 
 -13   4   6       63.66       81.06      8.73 o 
 -12   4   6        9.08        9.58      2.14 o 
 -11   4   6      399.17      418.69     16.07 o 
 -10   4   6       83.14       98.25      7.37 o 
  -9   4   6       61.89       67.14      5.89 o 
  -8   4   6      262.87      281.17      4.47 o 
  -7   4   6      157.73      172.26      3.84 o 
  -6   4   6        1.36        3.80      0.72 o 
  -5   4   6       51.90       43.64      2.02 o 
  -4   4   6       53.81       70.22      2.17 o 
  -3   4   6       47.09       44.56      1.99 o 
  -2   4   6      618.14      616.15      7.78 o 
  -1   4   6      214.25      219.68      3.80 o 
   0   4   6      115.47      105.04      3.86 o 
   1   4   6      459.68      492.58     10.48 o 
   2   4   6      250.34      271.08      9.85 o 
   3   4   6      398.95      463.83     15.05 o 
   4   4   6      316.38      395.31     14.14 o 
   5   4   6      106.34       97.18      8.85 o 
   6   4   6      151.45      164.57      5.45 o 
   7   4   6       20.95       21.74      3.90 o 
   8   4   6       48.64       68.80      6.76 o 
   9   4   6       14.32       12.36      3.26 o 
  10   4   6       51.68       58.98      6.81 o 
  11   4   6        3.38        4.27      2.63 o 
 -13   5   6       79.98       91.71      6.03 o 
 -12   5   6        4.81        5.72      1.98 o 
 -11   5   6        0.54        0.16      1.42 o 
 -10   5   6       54.50       71.03      4.69 o 
  -9   5   6       29.55       26.52      2.88 o 
  -8   5   6       38.47       42.12      3.29 o 
  -7   5   6       83.65       72.94      2.84 o 
  -6   5   6       56.17       54.89      2.46 o 
  -5   5   6      184.69      188.66      8.15 o 
  -4   5   6      428.45      407.91      7.70 o 
  -3   5   6      198.91      212.60      4.10 o 
  -2   5   6       78.53       74.79      2.62 o 
  -1   5   6      110.02      107.60      2.91 o 
   0   5   6      440.02      438.75      5.79 o 
   1   5   6      303.66      296.08      9.51 o 
   2   5   6      586.83      509.85      9.07 o 
   3   5   6      515.39      534.26      9.02 o 
   4   5   6      202.71      229.94      3.80 o 
   5   5   6      126.49      120.04      5.30 o 
   6   5   6      137.50      113.42      8.55 o 
   7   5   6       25.13       20.83      4.06 o 
   8   5   6      113.05      126.67      9.66 o 
   9   5   6       57.29       66.02      7.32 o 
  10   5   6       14.32       18.45      4.36 o 
 -12   6   6       14.63       26.63      3.46 o 
 -11   6   6       19.74       18.84      2.79 o 
 -10   6   6       20.63       24.22      2.93 o 
  -9   6   6        4.61        9.52      5.05 o 
  -8   6   6        6.20        8.76      1.78 o 
  -7   6   6       82.54       64.52      5.05 o 
  -6   6   6       64.95       70.75      3.03 o 
  -5   6   6      170.59      176.69      5.31 o 
  -4   6   6       47.73       55.05      4.67 o 
  -3   6   6       68.50       79.78      4.05 o 
  -2   6   6      167.93      175.99      5.08 o 
  -1   6   6      190.90      207.40      4.54 o 
   0   6   6       40.47       55.74      2.11 o 
   1   6   6       92.94       97.87      3.88 o 
   2   6   6      138.69      136.34      4.29 o 
   3   6   6       24.67       23.66      1.58 o 
   4   6   6       57.39       94.22      7.72 o 
   5   6   6       17.17       15.54      3.47 o 
   6   6   6      228.13      257.41     13.65 o 
   7   6   6       32.75       42.00      5.78 o 
   8   6   6       10.29        3.49      2.38 o 
   9   6   6       94.50      128.52     10.65 o 
 -11   7   6       17.49        5.78      3.02 o 
 -10   7   6      116.84      109.53      8.15 o 
  -9   7   6       28.16       30.72      3.37 o 
  -8   7   6       33.77       31.03      3.12 o 
  -7   7   6       48.04       50.34      3.72 o 
  -6   7   6      199.45      198.56     17.32 o 
  -5   7   6       25.01       25.30      2.97 o 
  -4   7   6       88.89       91.52      4.29 o 
  -3   7   6       72.83       70.82      4.11 o 
  -2   7   6      199.94      200.40      6.46 o 
  -1   7   6      310.93      297.77      8.36 o 
   0   7   6      130.37      119.57      3.43 o 
   1   7   6       72.23       66.84      3.29 o 
   2   7   6       71.07       64.53      2.90 o 
   3   7   6        5.78        6.06      2.53 o 
   4   7   6       11.18        4.08      2.24 o 
   5   7   6      191.62      203.74     12.46 o 
   6   7   6       51.76       67.09      7.43 o 
   7   7   6        8.10       10.03      3.34 o 
   8   7   6       66.92       69.77      8.03 o 
  -9   8   6      133.14      124.37      7.01 o 
  -8   8   6       49.30       39.94      6.79 o 
  -7   8   6       87.20       67.61      4.55 o 
  -6   8   6       60.67       59.17      4.10 o 
  -5   8   6      120.94      145.69      7.93 o 
  -4   8   6        2.66        0.68      1.02 o 
  -3   8   6      127.05      134.43      5.85 o 
  -2   8   6       99.13      109.42      5.19 o 
  -1   8   6      100.79      105.52      8.60 o 
   0   8   6       37.08       50.83      3.13 o 
   1   8   6       31.72       26.76      2.24 o 
   2   8   6       12.83       11.98      3.27 o 
   3   8   6       29.78       39.11      5.66 o 
   4   8   6       45.12       34.39      5.34 o 
   5   8   6       15.91       28.94      5.11 o 
   6   8   6       24.37       24.62      4.95 o 
   7   8   6       24.60       25.83      5.06 o 
  -7   9   6       39.58       43.91      3.92 o 
  -6   9   6       27.27       20.48      2.60 o 
  -5   9   6        1.71        2.16      1.32 o 
  -4   9   6       58.68       54.87      3.77 o 
  -3   9   6       29.56       24.28      2.19 o 
  -2   9   6       10.86        7.95      1.75 o 
  -1   9   6      132.53      100.22      5.02 o 
   0   9   6       69.25       72.68      7.72 o 
   1   9   6        1.82       -2.57      2.59 o 
   2   9   6       32.84       43.33      6.27 o 
   3   9   6       21.01       27.08      5.09 o 
   4   9   6        1.35        0.32      2.29 o 
   5   9   6        3.13       11.94      3.72 o 
  -4  10   6        2.42        1.68      1.92 o 
  -3  10   6       12.04       16.12      4.15 o 
  -2  10   6        9.19       17.88      4.29 o 
  -1  10   6       17.97       19.82      4.59 o 
   0  10   6       53.99       86.64      8.88 o 
   1  10   6       51.24       63.93      7.77 o 
   2  10   6       35.58       49.79      6.99 o 
  -3 -10   7       48.87       61.76      6.74 o 
  -2 -10   7        1.30        2.19      2.52 o 
  -1 -10   7        7.31       29.10      4.92 o 
   0 -10   7       25.16       22.88      4.56 o 
  -5  -9   7        2.87        3.48      2.46 o 
  -4  -9   7       15.72       16.35      3.55 o 
  -3  -9   7       63.88       48.88      5.68 o 
  -2  -9   7        5.00        7.79      2.68 o 
  -1  -9   7       45.41       41.28      5.34 o 
   0  -9   7       89.30       83.28      7.52 o 
   1  -9   7       12.62       14.04      3.55 o 
   2  -9   7        8.54        8.56      2.94 o 
   3  -9   7       23.98       32.92      5.05 o 
   4  -9   7        0.98       -2.62      2.62 o 
  -6  -8   7       82.94       75.32      6.55 o 
  -5  -8   7       21.48       12.18      2.98 o 
  -4  -8   7       12.22        4.86      2.29 o 
  -3  -8   7      125.56      113.20      8.09 o 
  -2  -8   7       94.23      106.94      7.81 o 
  -1  -8   7       42.52       26.36      4.28 o 
   0  -8   7       59.86       41.33      5.03 o 
   1  -8   7        8.11        5.61      2.24 o 
   2  -8   7        6.16        7.37      2.61 o 
   3  -8   7       18.32       12.58      3.09 o 
   4  -8   7       31.54       35.54      4.98 o 
   5  -8   7       12.59       14.62      3.67 o 
   6  -8   7        2.45        5.28      2.80 o 
  -7  -7   7       46.15       59.08      5.53 o 
  -6  -7   7      240.70      209.08     10.36 o 
  -5  -7   7      274.13      226.50     10.81 o 
  -4  -7   7      121.09       98.98      7.10 o 
  -3  -7   7       98.24       90.15      6.69 o 
  -2  -7   7        9.34        6.35      2.28 o 
  -1  -7   7      145.91      135.63      8.34 o 
   0  -7   7       15.93       11.30      2.83 o 
   1  -7   7       66.41       45.29      5.06 o 
   2  -7   7       15.72       23.83      3.83 o 
   3  -7   7       54.49       53.54      5.72 o 
   4  -7   7       60.06       47.78      5.35 o 
   5  -7   7      183.01      199.04     10.92 o 
   6  -7   7        8.25        5.33      2.43 o 
   7  -7   7        3.05        5.66      2.49 o 
   8  -7   7       11.91       14.31      3.45 o 
  -9  -6   7       45.07       40.86      3.69 o 
  -8  -6   7       63.45       68.02      4.83 o 
  -7  -6   7       77.72       56.28      5.09 o 
  -6  -6   7      234.82      208.52      9.70 o 
  -5  -6   7       48.70       35.29      4.06 o 
  -4  -6   7        3.55        1.27      1.51 o 
  -3  -6   7       84.35       83.84      6.10 o 
  -2  -6   7       13.08        9.71      2.53 o 
  -1  -6   7      278.28      306.87     11.97 o 
   0  -6   7       20.87       18.63      3.22 o 
   1  -6   7      217.36      198.42      9.86 o 
   2  -6   7       43.03       39.27      4.49 o 
   3  -6   7      214.89      152.76      8.81 o 
   4  -6   7       83.07       86.44      6.77 o 
   5  -6   7        3.98        2.62      1.80 o 
   6  -6   7       14.24       13.17      3.22 o 
   7  -6   7        2.33        0.18      1.68 o 
   8  -6   7        8.61       10.23      3.00 o 
   9  -6   7       39.53       32.64      4.76 o 
 -10  -5   7       21.83       19.84      2.72 o 
  -9  -5   7      109.43      118.34      6.40 o 
  -8  -5   7       18.05       15.83      2.34 o 
  -7  -5   7       62.90       62.51      4.93 o 
  -6  -5   7      144.08      134.75      7.19 o 
  -5  -5   7       96.19       78.98      5.53 o 
  -4  -5   7      136.25      129.79      7.04 o 
  -3  -5   7      250.40      239.60      9.80 o 
  -2  -5   7       80.32       67.44      5.22 o 
  -1  -5   7      458.17      427.65     13.68 o 
   0  -5   7       45.38       41.31      4.31 o 
   1  -5   7      156.03      121.77      7.37 o 
   2  -5   7       17.39       26.92      3.80 o 
   3  -5   7      483.43      389.25     13.87 o 
   4  -5   7       86.11       65.61      5.68 o 
   5  -5   7       75.18       83.49      6.57 o 
   6  -5   7       29.26       28.57      4.09 o 
   7  -5   7       13.47       21.39      3.76 o 
   8  -5   7      112.60      115.06      8.10 o 
   9  -5   7       14.97       14.68      3.31 o 
  10  -5   7       11.76        9.19      2.58 o 
 -11  -4   7      239.07      221.04      9.08 o 
 -10  -4   7      137.43      137.58      7.13 o 
  -9  -4   7       17.63       15.29      2.62 o 
  -8  -4   7      512.36      506.25      9.81 o 
  -7  -4   7       51.97       61.59      4.56 o 
  -6  -4   7      352.42      316.82     10.44 o 
  -5  -4   7      158.55      174.64      7.65 o 
  -4  -4   7       52.64       42.24      3.85 o 
  -3  -4   7      394.72      437.99     12.75 o 
  -2  -4   7      521.58      502.49     14.03 o 
  -1  -4   7      219.54      271.32     10.07 o 
   0  -4   7      585.55      520.17     14.76 o 
   1  -4   7       50.73       55.42      4.77 o 
   2  -4   7       87.26       70.64      5.54 o 
   3  -4   7       50.21       27.41      3.68 o 
   4  -4   7       82.00       83.54      6.13 o 
   5  -4   7       16.53       17.08      0.97 o 
   6  -4   7       42.42       48.01      2.47 o 
   7  -4   7      136.00      128.43      4.50 o 
   8  -4   7        7.88        4.52      2.11 o 
   9  -4   7       39.24       37.33      4.72 o 
  10  -4   7        0.29        0.83      1.67 o 
 -13  -3   7       10.64        9.50      2.44 o 
 -12  -3   7       23.46       28.29      3.50 o 
 -11  -3   7        1.06        2.71      1.54 o 
 -10  -3   7       29.42       27.58      3.43 o 
  -9  -3   7       43.30       32.43      3.61 o 
  -8  -3   7       39.36       30.78      3.65 o 
  -7  -3   7      442.64      448.10     13.33 o 
  -4  -3   7      146.38      150.28      7.53 o 
  -3  -3   7      529.11      572.64     15.26 o 
  -2  -3   7      335.99      332.97     11.04 o 
  -1  -3   7      870.23      941.65     20.32 o 
   0  -3   7     1050.41     1066.49     22.00 o 
   1  -3   7       82.44       65.69      4.75 o 
   2  -3   7       45.34       60.37      3.32 o 
   3  -3   7      132.59      139.34      7.50 o 
   4  -3   7       64.05       49.37      3.67 o 
   5  -3   7       26.66       29.55      1.87 o 
   6  -3   7      302.40      283.95      9.48 o 
   7  -3   7       13.31       12.64      1.57 o 
   8  -3   7       37.53       31.19      4.42 o 
   9  -3   7       11.96       15.12      2.35 o 
  10  -3   7       55.47       63.39      6.00 o 
  11  -3   7       53.92       62.55      6.16 o 
 -14  -2   7        7.72        8.94      2.61 o 
 -13  -2   7       56.67       55.71      5.20 o 
 -12  -2   7       41.10       32.97      3.98 o 
 -11  -2   7       18.78       23.18      3.33 o 
 -10  -2   7       90.66       90.61      6.16 o 
  -9  -2   7        3.05        0.23      1.60 o 
  -8  -2   7       46.09       68.30      3.02 o 
  -7  -2   7       20.25       26.05      2.57 o 
  -6  -2   7       56.77       70.29      3.91 o 
  -5  -2   7      109.16      120.70      9.47 o 
  -4  -2   7       63.85       85.81      3.43 o 
  -3  -2   7       35.14       26.66     11.68 o 
  -2  -2   7      439.35      176.35    208.42 o 
  -1  -2   7       84.92       63.91      4.28 o 
   0  -2   7      148.89      136.64      6.24 o 
   1  -2   7      376.27      346.75     10.44 o 
   2  -2   7      135.97      149.24      4.82 o 
   3  -2   7      434.23      461.35      6.29 o 
   4  -2   7      296.10      249.84      4.99 o 
   5  -2   7      188.67      187.14      5.16 o 
   6  -2   7      185.38      141.23      4.80 o 
   7  -2   7      120.11       98.49      4.24 o 
   8  -2   7       14.08       10.98      1.74 o 
   9  -2   7       29.08       27.43      2.59 o 
  10  -2   7        0.61        2.54      1.68 o 
  11  -2   7       24.41       41.51      4.94 o 
 -14  -1   7        3.10        6.37      2.57 o 
 -13  -1   7       60.84       70.51      6.10 o 
 -12  -1   7      136.48      114.58      7.44 o 
 -11  -1   7       57.89       55.57      5.09 o 
 -10  -1   7      103.51       98.26      6.52 o 
  -9  -1   7      841.52      791.97     19.55 o 
  -8  -1   7      229.24      220.47      9.30 o 
  -7  -1   7      165.98      174.79      5.57 o 
  -6  -1   7      140.29      132.33      3.96 o 
  -5  -1   7      367.40      398.22      9.48 o 
  -4  -1   7       31.27       26.24      1.78 o 
  -3  -1   7      393.65      413.28      7.63 o 
  -2  -1   7      382.87      434.14     10.07 o 
  -1  -1   7      145.18      160.72     28.30 o 
   0  -1   7      338.51      393.29     10.22 o 
   1  -1   7      207.29      260.30      4.80 o 
   2  -1   7      548.90      568.62      8.21 o 
   3  -1   7      111.18      136.84      3.00 o 
   4  -1   7      109.97      129.37      5.49 o 
   5  -1   7       19.96       24.73      2.04 o 
   6  -1   7       39.01       40.76      3.34 o 
   7  -1   7       29.94       33.40      2.65 o 
   8  -1   7       55.34       66.89      3.85 o 
   9  -1   7      362.65      353.88      9.43 o 
  10  -1   7       22.26       15.57      2.19 o 
  11  -1   7      109.72      108.43      5.64 o 
 -14   0   7       87.68       93.90      7.52 o 
 -13   0   7       14.55       16.49      3.31 o 
 -12   0   7       34.89       33.15      4.19 o 
 -11   0   7        0.24        5.22      2.26 o 
 -10   0   7       26.53       26.96      3.67 o 
  -9   0   7      104.04      121.64      7.23 o 
  -8   0   7       80.84       80.42      5.75 o 
  -7   0   7       26.27       78.78      6.09 o 
  -6   0   7      252.99      245.26      6.38 o 
  -5   0   7      639.68      532.73      8.55 o 
  -4   0   7      959.19     1023.50     17.56 o 
  -3   0   7     2321.40     2294.15     23.79 o 
  -2   0   7      984.17      962.40     12.46 o 
  -1   0   7      210.34      252.98      6.56 o 
   0   0   7      259.64      306.07      5.53 o 
   1   0   7      273.60      223.35      7.00 o 
   2   0   7       16.50       47.96      2.13 o 
   3   0   7       40.60       46.21      3.22 o 
   4   0   7      321.83      299.36      7.65 o 
   5   0   7       43.80       26.99      2.15 o 
   6   0   7      837.35      901.28     19.80 o 
   7   0   7        3.81        5.29      1.72 o 
   8   0   7       12.43        7.73      1.60 o 
   9   0   7       24.01       22.34      2.50 o 
  10   0   7       84.94       93.88      5.16 o 
  11   0   7       12.30       15.19      2.37 o 
 -14   1   7        2.84        1.47      2.17 o 
 -13   1   7       61.63       67.72      6.38 o 
 -12   1   7      139.46      119.29      8.04 o 
 -11   1   7       58.17       60.23      5.68 o 
 -10   1   7      102.01       79.76      6.22 o 
  -9   1   7      850.75      799.52     20.20 o 
  -8   1   7      227.22      239.20     10.13 o 
  -7   1   7      162.75      150.16      5.68 o 
  -6   1   7      139.32      124.16      2.71 o 
  -5   1   7      368.93      408.08      5.75 o 
  -4   1   7       33.56       27.94      3.75 o 
  -2   1   7      382.08      443.25      9.52 o 
  -1   1   7      144.29      184.02      4.11 o 
   0   1   7      327.02      367.47      5.94 o 
   1   1   7      207.96      253.43      4.69 o 
   2   1   7      537.83      578.23     13.49 o 
   3   1   7      110.23      141.58      6.40 o 
   4   1   7      110.85      134.32      7.51 o 
   5   1   7       19.89       20.82      1.94 o 
   6   1   7       36.64       42.39      3.40 o 
   7   1   7       30.54       32.72      3.94 o 
   8   1   7       54.62       59.37      5.45 o 
   9   1   7      365.66      371.41     14.41 o 
  10   1   7       21.75       14.43      3.14 o 
  11   1   7      112.64      107.11      5.87 o 
 -14   2   7        8.14        6.41      2.92 o 
 -13   2   7       56.13       60.52      6.22 o 
 -12   2   7       41.47       29.97      4.32 o 
 -11   2   7       18.61       16.23      3.34 o 
 -10   2   7       94.13       82.17      6.51 o 
  -9   2   7        2.81        2.75      1.16 o 
  -8   2   7       43.24       61.53      3.45 o 
  -7   2   7       21.60       22.39      3.33 o 
  -6   2   7       55.98       72.63      2.17 o 
  -5   2   7      116.41      121.34      4.19 o 
  -4   2   7       66.88       94.70      3.72 o 
  -3   2   7       35.54       40.68      2.49 o 
  -2   2   7      429.76      401.16      7.96 o 
  -1   2   7       82.06       57.37      1.78 o 
   0   2   7      153.27      150.91      6.64 o 
   1   2   7      375.76      347.43     10.61 o 
   2   2   7      138.71      165.10      7.32 o 
   3   2   7      435.41      469.54     13.50 o 
   4   2   7      296.25      258.18     10.07 o 
   5   2   7      185.76      187.63      8.86 o 
   6   2   7      187.30      149.87      5.15 o 
   7   2   7      123.54       97.70      4.27 o 
   8   2   7       14.27        7.06      2.53 o 
   9   2   7       28.21       26.15      4.05 o 
  10   2   7        0.48        3.16      2.39 o 
  11   2   7       24.07       28.06      4.77 o 
 -13   3   7       10.67       11.08      3.16 o 
 -12   3   7       24.72       35.76      4.96 o 
 -11   3   7        0.99        2.04      1.93 o 
 -10   3   7       30.09       22.46      3.77 o 
  -9   3   7       39.96       31.50      2.45 o 
  -8   3   7       38.51       26.07      2.23 o 
  -7   3   7      439.52      423.64      5.84 o 
  -6   3   7      242.78      201.88      6.68 o 
  -5   3   7        8.85        8.32      1.39 o 
  -4   3   7      142.47      145.94      4.85 o 
  -3   3   7      524.66      581.98     10.30 o 
  -2   3   7      336.12      343.15      6.28 o 
  -1   3   7      855.69      843.80     32.25 o 
   0   3   7     1052.20     1095.34     27.59 o 
   1   3   7       82.11       67.45      3.48 o 
   2   3   7       46.91       60.06      4.82 o 
   3   3   7      137.41      149.82      7.86 o 
   4   3   7       64.20       47.55      4.74 o 
   5   3   7       26.32       31.36      2.72 o 
   6   3   7      302.04      308.29     10.34 o 
   7   3   7       13.27       15.18      3.25 o 
   8   3   7       36.83       34.66      4.80 o 
   9   3   7       11.28        9.89      3.04 o 
  10   3   7       54.71       68.87      7.11 o 
  11   3   7       54.03       62.85      7.11 o 
 -13   4   7        4.10        8.77      3.13 o 
 -12   4   7        2.44        3.46      2.24 o 
 -11   4   7      233.74      219.09     11.57 o 
 -10   4   7      135.95      129.49      8.51 o 
  -9   4   7       17.49       15.09      2.99 o 
  -8   4   7      519.71      520.66      7.84 o 
  -7   4   7       54.27       63.56      3.21 o 
  -6   4   7      350.81      320.17      7.92 o 
  -5   4   7      160.12      161.61      4.76 o 
  -4   4   7       49.70       38.63      2.38 o 
  -3   4   7      400.93      442.41      6.88 o 
  -2   4   7      530.62      532.53      7.17 o 
  -1   4   7      222.94      250.86      4.24 o 
   0   4   7      585.42      554.35     10.23 o 
   1   4   7       47.49       53.99      3.03 o 
   2   4   7       85.12       72.41      5.84 o 
   3   4   7       51.13       30.35      3.99 o 
   4   4   7       79.58       75.26      6.29 o 
   5   4   7       17.31       17.34      1.65 o 
   6   4   7       40.36       42.83      5.11 o 
   7   4   7      136.28      135.63      9.30 o 
   8   4   7        7.55        4.22      2.32 o 
   9   4   7       40.84       41.18      5.63 o 
  10   4   7        0.24        1.75      2.49 o 
 -12   5   7       27.12       35.86      3.94 o 
 -11   5   7        0.29        1.33      1.46 o 
 -10   5   7       22.76       27.40      3.08 o 
  -9   5   7      109.23      113.48      8.38 o 
  -8   5   7       18.03       11.41      1.89 o 
  -7   5   7       64.96       66.72      2.75 o 
  -6   5   7      139.08      142.99      4.03 o 
  -5   5   7       95.75       68.93      3.37 o 
  -4   5   7      138.11      142.29      4.67 o 
  -3   5   7      254.48      241.52      5.15 o 
  -2   5   7       80.47       78.18      2.64 o 
  -1   5   7      466.50      470.21      6.47 o 
   0   5   7       44.07       31.97      2.42 o 
   1   5   7      156.21      127.16      7.64 o 
   2   5   7       18.31       20.17      1.91 o 
   3   5   7      486.88      429.45      8.55 o 
   4   5   7       85.35       74.83      3.23 o 
   5   5   7       72.64      104.56      9.21 o 
   6   5   7       30.17       33.62      5.00 o 
   7   5   7       13.17       14.76      3.57 o 
   8   5   7      113.11      133.25     10.10 o 
   9   5   7       14.29       13.80      4.01 o 
  10   5   7       11.60        5.96      2.97 o 
 -12   6   7       18.60       20.69      4.81 o 
 -11   6   7        1.21        2.79      1.55 o 
 -10   6   7        1.33        1.78      1.44 o 
  -9   6   7       44.53       36.67      4.02 o 
  -8   6   7       65.65       64.01      4.21 o 
  -7   6   7       75.85       53.17      4.88 o 
  -6   6   7      237.77      222.91      5.53 o 
  -5   6   7       49.13       40.86      2.80 o 
  -4   6   7        3.11        2.63      1.60 o 
  -3   6   7       83.16       94.74      3.35 o 
  -2   6   7       13.52       13.46      1.37 o 
  -1   6   7      276.47      323.76      5.57 o 
   0   6   7       21.55       15.40      1.85 o 
   1   6   7      220.97      233.90      6.47 o 
   2   6   7       41.78       42.85      2.59 o 
   3   6   7      215.03      174.42      7.25 o 
   4   6   7       82.63       95.19      8.00 o 
   5   6   7        3.65        1.03      2.00 o 
   6   6   7       15.49       23.53      4.57 o 
   7   6   7        2.16       -0.63      2.12 o 
   8   6   7        8.42        9.01      3.42 o 
   9   6   7       38.46       46.51      6.70 o 
 -10   7   7       73.81      109.32      8.65 o 
  -9   7   7       92.26      102.14      5.79 o 
  -8   7   7       72.30       57.78      4.15 o 
  -7   7   7       43.85       53.76      3.82 o 
  -6   7   7      240.10      216.90      9.31 o 
  -5   7   7      274.54      233.57      7.23 o 
  -4   7   7      116.59      103.34      6.72 o 
  -3   7   7       97.24       96.76      4.85 o 
  -2   7   7        9.28        7.26      1.09 o 
  -1   7   7      140.12      139.75      3.81 o 
   0   7   7       17.50       16.17      1.90 o 
   1   7   7       66.17       53.79      3.09 o 
   2   7   7       15.48       28.42      2.46 o 
   3   7   7       54.00       46.34      5.96 o 
   4   7   7       59.89       54.72      6.61 o 
   5   7   7      184.81      211.89     13.10 o 
   6   7   7        8.87        6.72      3.18 o 
   7   7   7        3.14        7.48      3.65 o 
   8   7   7       11.98       11.50      4.08 o 
  -9   8   7        2.36        2.05      1.57 o 
  -8   8   7       48.75       52.50      4.16 o 
  -7   8   7       13.05       18.48      2.50 o 
  -6   8   7       82.39       81.14      4.69 o 
  -5   8   7       21.99       15.62      2.69 o 
  -4   8   7       13.20        8.83      1.55 o 
  -3   8   7      127.07      117.75      8.08 o 
  -2   8   7       95.38      102.92      5.08 o 
  -1   8   7       41.39       29.96      2.75 o 
   0   8   7       60.10       49.53      3.26 o 
   1   8   7        7.77       12.32      3.63 o 
   2   8   7        5.71        2.63      2.27 o 
   3   8   7       19.17       25.14      4.66 o 
   4   8   7       30.72       44.19      6.26 o 
   5   8   7       12.15       20.49      4.58 o 
   6   8   7        2.72        2.18      2.56 o 
  -7   9   7       62.46       73.58      4.89 o 
  -6   9   7       27.10       30.54      3.11 o 
  -5   9   7        2.92        0.70      1.84 o 
  -4   9   7       15.32       23.23      3.73 o 
  -3   9   7       64.09       52.44      4.00 o 
  -2   9   7        4.97       13.59      2.21 o 
  -1   9   7       44.42       52.84      6.57 o 
   0   9   7       88.40      103.38      9.27 o 
   1   9   7       12.61       20.34      4.44 o 
   2   9   7        8.56        3.41      2.35 o 
   3   9   7       23.40       29.77      5.35 o 
   4   9   7        1.01       -2.16      2.49 o 
  -3  10   7       49.00       72.40      8.04 o 
  -2  10   7        1.72        6.03      2.93 o 
  -1  10   7        7.68       22.52      4.78 o 
   0  10   7       24.42       50.94      7.24 o 
  -6  -9   8        8.22       10.84      3.23 o 
  -5  -9   8       13.31       11.85      3.30 o 
  -4  -9   8       83.84      121.78      9.03 o 
  -3  -9   8       70.60      100.58      8.19 o 
  -2  -9   8       11.49       14.90      3.47 o 
  -1  -9   8       20.01       24.30      4.35 o 
   0  -9   8       28.60       35.48      5.25 o 
   1  -9   8       16.26       22.26      4.25 o 
   2  -9   8       19.58       19.18      4.09 o 
   3  -9   8       22.00       19.80      4.22 o 
  -7  -8   8       14.80       14.52      3.11 o 
  -6  -8   8        1.28       -0.55      1.70 o 
  -5  -8   8        2.75        1.92      1.87 o 
  -4  -8   8      121.41      119.80      8.50 o 
  -3  -8   8       12.55       11.92      2.92 o 
  -2  -8   8      137.65      128.82      8.82 o 
  -1  -8   8       41.71       31.23      4.44 o 
   0  -8   8       25.28       32.19      4.67 o 
   1  -8   8       76.41       88.10      7.49 o 
   2  -8   8        5.39       11.80      3.12 o 
   3  -8   8       13.58        7.06      2.59 o 
   4  -8   8      125.85      140.43      9.76 o 
   5  -8   8       36.28       45.21      5.62 o 
  -8  -7   8       53.68       64.73      5.95 o 
  -7  -7   8       31.94       54.20      5.46 o 
  -6  -7   8      138.16      153.41      9.07 o 
  -5  -7   8       34.03       29.72      4.16 o 
  -4  -7   8       86.86       76.69      6.38 o 
  -3  -7   8       34.71       34.93      4.47 o 
  -2  -7   8       17.39       17.86      3.46 o 
  -1  -7   8        4.95        1.93      1.70 o 
   0  -7   8      123.03      137.79      8.77 o 
   1  -7   8        7.67        8.66      2.70 o 
   2  -7   8      134.96      125.00      8.51 o 
   3  -7   8        4.18        3.40      2.10 o 
   4  -7   8       14.44       16.48      3.69 o 
   5  -7   8       26.42       15.32      3.45 o 
   6  -7   8       82.36       82.53      7.39 o 
   7  -7   8       18.99       16.13      3.46 o 
  -9  -6   8        5.16        7.72      2.06 o 
  -8  -6   8       59.80       46.17      4.67 o 
  -7  -6   8       44.80       40.38      4.39 o 
  -6  -6   8       29.42       30.55      3.93 o 
  -5  -6   8       21.13        9.52      2.32 o 
  -4  -6   8       70.47       54.63      5.16 o 
  -3  -6   8       33.59       31.36      3.99 o 
  -2  -6   8       30.66       14.30      2.89 o 
  -1  -6   8       98.83       82.75      6.42 o 
   0  -6   8      101.16       81.06      6.43 o 
   1  -6   8      174.75      162.11      9.16 o 
   2  -6   8        2.29        4.38      2.02 o 
   3  -6   8       73.88       65.45      6.03 o 
   4  -6   8       19.45       21.91      3.70 o 
   5  -6   8      126.07      118.93      8.43 o 
   6  -6   8       10.94       17.08      3.45 o 
   7  -6   8       16.33       15.18      3.39 o 
   8  -6   8        4.70        2.86      1.91 o 
 -10  -5   8       19.73       10.83      2.31 o 
  -9  -5   8       10.55       10.24      2.46 o 
  -8  -5   8       20.62       23.65      2.71 o 
  -7  -5   8       92.44       96.23      6.26 o 
  -6  -5   8       79.33       87.56      6.01 o 
  -5  -5   8       43.45       47.73      4.46 o 
  -4  -5   8       26.67       24.18      3.26 o 
  -3  -5   8      126.44      118.57      6.99 o 
  -2  -5   8       81.69       84.44      6.02 o 
  -1  -5   8      227.99      239.77     10.44 o 
   0  -5   8       73.06       76.41      6.00 o 
   1  -5   8      667.43      638.94     18.36 o 
   2  -5   8      241.73      262.87     11.47 o 
   3  -5   8      445.65      466.82     15.87 o 
   4  -5   8       91.87       81.32      6.57 o 
   5  -5   8      168.45      179.83     10.00 o 
   6  -5   8       91.37      103.53      7.74 o 
   7  -5   8        2.26        3.22      2.27 o 
   8  -5   8       18.53       20.40      3.97 o 
   9  -5   8       77.01       83.76      7.45 o 
 -12  -4   8        7.19        6.38      2.27 o 
 -11  -4   8       84.85       88.40      6.12 o 
 -10  -4   8       46.43       35.91      3.99 o 
  -9  -4   8      168.68      142.27      7.68 o 
  -8  -4   8       89.23       74.43      5.83 o 
  -7  -4   8       86.95       62.04      4.61 o 
  -6  -4   8      239.81      217.12      8.80 o 
  -5  -4   8      382.59      359.12     11.60 o 
  -4  -4   8      230.36      255.59      9.79 o 
  -3  -4   8       47.39       49.12      4.31 o 
  -2  -4   8      674.20      677.18     17.32 o 
  -1  -4   8        0.51        2.63      1.77 o 
   0  -4   8      110.94      162.14      8.36 o 
   1  -4   8      655.55      639.32     17.78 o 
   2  -4   8      676.72      630.99     17.92 o 
   3  -4   8       42.99       52.23      5.03 o 
   4  -4   8      131.18       99.66      6.98 o 
   5  -4   8       62.50       42.13      9.79 o 
   6  -4   8       80.22       87.42      6.92 o 
   7  -4   8      135.34      144.51      9.02 o 
   8  -4   8       11.47       13.20      3.01 o 
   9  -4   8       20.75       26.76      4.31 o 
  10  -4   8       11.51       16.66      3.47 o 
 -13  -3   8       16.98       17.39      3.15 o 
 -12  -3   8       32.22       36.46      4.19 o 
 -11  -3   8       82.79       82.45      6.11 o 
 -10  -3   8       86.58       94.33      6.45 o 
  -9  -3   8      111.87      130.70      7.44 o 
  -8  -3   8      119.73      114.85      6.94 o 
  -2  -3   8      208.76      239.16      9.17 o 
  -1  -3   8       67.81       48.30      2.99 o 
   0  -3   8       63.67       81.25      3.90 o 
   1  -3   8       49.46       60.43      3.41 o 
   2  -3   8      452.04      404.71     13.44 o 
   3  -3   8      536.99      542.68     16.23 o 
   4  -3   8       78.96       62.84      2.12 o 
   5  -3   8       97.00       87.45      3.16 o 
   6  -3   8       34.88       35.37      2.28 o 
   7  -3   8       27.22       33.76      2.44 o 
   8  -3   8       79.00       73.33      6.50 o 
   9  -3   8      114.90      114.90      8.21 o 
  10  -3   8        1.45        0.81      1.76 o 
 -14  -2   8        7.65        7.44      2.64 o 
 -13  -2   8       19.58       14.43      2.99 o 
 -12  -2   8       14.40       10.87      2.87 o 
 -11  -2   8       65.79       53.61      5.09 o 
 -10  -2   8       14.71       12.00      2.70 o 
  -9  -2   8      125.23       92.44      6.32 o 
  -8  -2   8      168.79      149.08      4.73 o 
  -7  -2   8       67.61       64.09      5.50 o 
  -6  -2   8       96.25       15.82      2.04 o 
  -4  -2   8        0.24        5.18      1.56 o 
  -3  -2   8      157.22      185.70      8.02 o 
  -2  -2   8      281.61      273.41      9.65 o 
  -1  -2   8      121.91      115.75      6.02 o 
   0  -2   8       44.87       47.85      3.85 o 
   1  -2   8      200.39      209.65      8.23 o 
   2  -2   8        7.23        7.50      1.29 o 
   3  -2   8      245.70      254.63      5.04 o 
   4  -2   8      343.96      358.98     11.14 o 
   5  -2   8       44.45       39.05      2.39 o 
   6  -2   8      176.88      134.58      4.80 o 
   7  -2   8        0.62        0.54      1.84 o 
   8  -2   8       17.69       15.50      2.00 o 
   9  -2   8        5.16        2.27      1.16 o 
  10  -2   8       79.19       70.89      6.74 o 
 -14  -1   8        1.83        3.39      2.05 o 
 -13  -1   8       36.55       36.32      4.62 o 
 -12  -1   8       69.71       87.06      6.76 o 
 -11  -1   8       11.53        9.60      2.61 o 
 -10  -1   8      160.86      162.86      8.76 o 
  -9  -1   8      473.49      481.51     15.17 o 
  -8  -1   8       51.30       52.97      2.53 o 
  -7  -1   8      152.64      133.17      4.18 o 
  -6  -1   8      478.24      500.69     11.27 o 
  -5  -1   8      499.85      532.99      9.25 o 
  -4  -1   8      224.82      199.48     12.57 o 
  -3  -1   8      345.40      197.65    135.98 o 
  -2  -1   8      148.89      179.03      7.04 o 
  -1  -1   8      722.82      716.42     15.56 o 
   0  -1   8      732.63      756.37     15.96 o 
   1  -1   8       26.63       28.49      1.60 o 
   2  -1   8      173.71      157.39      3.99 o 
   3  -1   8      238.45      205.55      4.34 o 
   4  -1   8       76.75       63.49      5.24 o 
   5  -1   8      338.02      278.12      7.02 o 
   6  -1   8      450.11      446.67     11.70 o 
   7  -1   8      145.85      119.35      5.04 o 
   8  -1   8      381.58      373.91      9.58 o 
   9  -1   8       42.64       39.76      3.26 o 
  10  -1   8        3.96        4.45      1.53 o 
  11  -1   8        9.93       15.46      3.53 o 
 -14   0   8       89.28       87.44      7.38 o 
 -13   0   8       38.60       37.28      4.82 o 
 -12   0   8        1.65        1.14      1.76 o 
 -11   0   8       29.03       16.66      3.29 o 
 -10   0   8      214.73      242.32     10.87 o 
  -9   0   8       89.35      123.47      7.62 o 
  -8   0   8      487.66      464.45     16.27 o 
  -7   0   8       13.48       11.80      2.73 o 
  -6   0   8       45.51       39.02      4.55 o 
  -5   0   8       20.38       15.12      1.84 o 
  -4   0   8        8.95       28.05      1.89 o 
  -3   0   8      151.38      165.86      4.61 o 
  -2   0   8      319.11      242.87    184.96 o 
  -1   0   8        8.14       10.00      1.50 o 
   0   0   8       14.98       19.56      1.45 o 
   1   0   8      152.46      183.83      4.39 o 
   2   0   8        5.32        6.77      0.96 o 
   3   0   8       75.35       79.77      4.45 o 
   4   0   8       54.96       77.18      4.65 o 
   5   0   8      102.19       98.77      5.63 o 
   6   0   8        0.29        3.37      1.59 o 
   7   0   8      518.38      549.74     11.72 o 
   8   0   8        3.01        0.55      1.61 o 
   9   0   8      185.83      180.24      7.01 o 
  10   0   8        3.59        5.05      1.95 o 
  11   0   8       19.24       19.21      2.68 o 
 -14   1   8        2.10        2.47      2.31 o 
 -13   1   8       37.27       48.64      5.59 o 
 -12   1   8       69.91       90.73      7.30 o 
 -11   1   8       11.03        6.12      2.38 o 
 -10   1   8      156.70      141.34      8.46 o 
  -9   1   8      482.97      504.61     16.08 o 
  -8   1   8       51.50       52.45      4.96 o 
  -7   1   8      157.58      127.67      8.43 o 
  -6   1   8      483.55      524.14      8.60 o 
  -5   1   8      497.61      546.81      9.93 o 
  -4   1   8      217.18      208.76      6.98 o 
  -3   1   8      344.09      323.52      8.76 o 
  -2   1   8      149.48      171.25      5.75 o 
  -1   1   8      713.43      703.02      9.79 o 
   0   1   8      735.03      748.41     12.11 o 
   1   1   8       26.32       25.80      1.50 o 
   2   1   8      179.49      159.20      6.77 o 
   3   1   8      238.33      213.25      8.27 o 
   4   1   8       76.77       60.42      3.23 o 
   5   1   8      346.63      308.04     11.08 o 
   6   1   8      458.47      440.23     14.12 o 
   7   1   8      146.45      126.88      7.67 o 
   8   1   8      385.80      390.64     14.43 o 
   9   1   8       45.02       57.16      5.74 o 
  10   1   8        4.11        1.67      2.00 o 
  11   1   8        9.75       13.64      2.40 o 
 -14   2   8        8.57        6.80      2.79 o 
 -13   2   8       19.42       12.18      3.18 o 
 -12   2   8       14.42       10.52      2.88 o 
 -11   2   8       67.93       53.19      5.61 o 
 -10   2   8       16.35       15.78      3.29 o 
  -9   2   8      124.98       79.08      3.49 o 
  -8   2   8      161.87      134.49      4.63 o 
  -7   2   8       63.93       58.27      1.93 o 
  -6   2   8       97.24       89.47      2.94 o 
  -5   2   8      283.13      315.25      7.36 o 
  -4   2   8        0.31        5.53      1.81 o 
  -3   2   8      154.91      198.65      7.81 o 
  -2   2   8      282.28      277.83      4.81 o 
  -1   2   8      117.57      103.45      2.88 o 
   0   2   8       46.06       43.00      1.42 o 
   1   2   8      210.81      207.71      8.35 o 
   2   2   8        6.64        8.05      1.93 o 
   3   2   8      243.12      273.81     10.30 o 
   4   2   8      332.62      353.68     12.29 o 
   5   2   8       45.98       37.69      2.70 o 
   6   2   8      174.69      147.05      7.75 o 
   7   2   8        0.66       -0.74      1.53 o 
   8   2   8       17.64       14.59      3.12 o 
   9   2   8        4.85       -0.24      1.97 o 
  10   2   8       76.03       75.07      7.22 o 
 -13   3   8       16.83       22.43      4.22 o 
 -12   3   8       30.58       36.46      5.12 o 
 -11   3   8       82.30       77.66      6.79 o 
 -10   3   8       86.39       97.81      7.36 o 
  -9   3   8      108.27      117.94      6.51 o 
  -8   3   8      121.84      112.56      4.58 o 
  -7   3   8       16.12       12.11      1.16 o 
  -6   3   8      133.28      126.05      4.82 o 
  -5   3   8       41.88       33.94      2.52 o 
  -4   3   8      236.52      223.29      6.38 o 
  -3   3   8      414.78      393.49      8.64 o 
  -2   3   8      206.85      244.92      5.50 o 
  -1   3   8       65.00       51.74      4.44 o 
   0   3   8       63.79       72.54      5.25 o 
   1   3   8       49.61       60.58      4.91 o 
   2   3   8      461.35      423.68     13.67 o 
   3   3   8      533.17      547.41     16.37 o 
   4   3   8       78.93       76.09      6.01 o 
   5   3   8       96.53       90.40      6.62 o 
   6   3   8       34.37       35.32      2.60 o 
   7   3   8       27.20       29.50      4.30 o 
   8   3   8       79.87       66.63      6.60 o 
   9   3   8      117.66      121.21      9.16 o 
  10   3   8        1.38        1.17      2.08 o 
 -13   4   8       22.79       29.73      4.87 o 
 -12   4   8        7.13        4.78      2.36 o 
 -11   4   8       86.10       93.16      7.69 o 
 -10   4   8       45.57       39.66      5.03 o 
  -9   4   8      169.34      156.01      9.24 o 
  -8   4   8       91.94       71.20      2.63 o 
  -7   4   8       87.65       73.03      3.06 o 
  -6   4   8      239.38      218.49      6.00 o 
  -5   4   8      378.90      364.95     12.60 o 
  -4   4   8      232.64      242.32      6.12 o 
  -3   4   8       47.40       51.09      2.20 o 
  -2   4   8      682.14      687.83      8.41 o 
  -1   4   8        0.86        1.46      1.22 o 
   0   4   8      108.44      148.04      8.93 o 
   1   4   8      641.47      651.12     18.37 o 
   2   4   8      670.97      624.01     18.23 o 
   3   4   8       44.54       49.71      5.15 o 
   4   4   8      130.63      115.99      7.96 o 
   5   4   8       63.67       55.01      3.07 o 
   6   4   8       79.89       97.06      7.78 o 
   7   4   8      130.34      158.98     10.27 o 
   8   4   8       10.90       12.95      3.42 o 
   9   4   8       21.09       29.16      5.16 o 
  10   4   8       12.68       12.34      3.83 o 
 -12   5   8       53.32       66.46      5.01 o 
 -11   5   8      153.70      145.19      7.01 o 
 -10   5   8       19.87       13.04      2.30 o 
  -9   5   8        9.74        9.09      1.88 o 
  -8   5   8       20.69       20.97      2.45 o 
  -7   5   8       95.09      109.31      4.07 o 
  -6   5   8       79.30       98.34      3.37 o 
  -5   5   8       42.58       43.93      3.25 o 
  -4   5   8       28.47       28.18      2.16 o 
  -3   5   8      125.73      115.12      4.40 o 
  -2   5   8       82.28       84.79      4.05 o 
  -1   5   8      232.74      252.45      7.22 o 
   0   5   8       76.77       93.24      4.28 o 
   1   5   8      668.92      676.36     12.20 o 
   2   5   8      238.93      286.40      7.37 o 
   3   5   8      456.70      530.19     11.59 o 
   4   5   8       91.74       88.50      3.91 o 
   5   5   8      171.78      190.66     11.22 o 
   6   5   8       91.07       96.99      8.32 o 
   7   5   8        2.28        7.09      2.79 o 
   8   5   8       18.53       21.98      4.45 o 
   9   5   8       75.36       93.14      8.95 o 
 -11   6   8       27.63       41.02      7.96 o 
 -10   6   8        5.11        5.34      1.81 o 
  -9   6   8        5.33        3.27      1.48 o 
  -8   6   8       57.56       46.50      4.85 o 
  -7   6   8       43.98       40.31      3.28 o 
  -6   6   8       29.19       25.92      4.22 o 
  -5   6   8       21.37       11.19      2.62 o 
  -4   6   8       72.28       21.13     31.23 o 
  -3   6   8       33.37       32.72      1.99 o 
  -2   6   8       30.20       26.06      1.61 o 
  -1   6   8       95.34       98.04      4.60 o 
   0   6   8      103.37       84.79      4.16 o 
   1   6   8      173.49      166.73      5.71 o 
   2   6   8        1.87        4.73      1.26 o 
   3   6   8       74.00       74.76      3.47 o 
   4   6   8       18.12       27.23      4.55 o 
   5   6   8      123.98      110.21      9.09 o 
   6   6   8       10.54       14.26      3.69 o 
   7   6   8       17.25       20.51      4.57 o 
   8   6   8        5.00        4.28      2.81 o 
 -10   7   8       24.98       25.50      3.23 o 
  -9   7   8      175.72      216.55      8.36 o 
  -8   7   8       53.18       60.92      4.26 o 
  -7   7   8       31.71       52.86      3.79 o 
  -6   7   8      138.62      151.45      6.07 o 
  -5   7   8       34.62       36.61      2.87 o 
  -4   7   8       88.40       80.55      6.07 o 
  -3   7   8       36.81       28.94      2.30 o 
  -2   7   8       17.52       22.03      2.66 o 
  -1   7   8        4.71        2.70      1.21 o 
   0   7   8      125.30      154.48      5.78 o 
   1   7   8        7.54        8.64      1.47 o 
   2   7   8      135.38      143.86     10.23 o 
   3   7   8        4.56        6.98      2.86 o 
   4   7   8       14.43       18.51      4.19 o 
   5   7   8       24.48       26.59      4.93 o 
   6   7   8       82.41       90.78      9.00 o 
   7   7   8       18.84       20.96      5.25 o 
  -9   8   8       54.33       74.90      6.30 o 
  -8   8   8       17.02       15.88      3.90 o 
  -7   8   8       13.86        8.72      1.83 o 
  -6   8   8        1.35        1.25      1.22 o 
  -5   8   8        2.81        2.01      1.20 o 
  -4   8   8      118.38      117.02      7.63 o 
  -3   8   8       12.83       11.76      2.05 o 
  -2   8   8      133.88      137.56      6.07 o 
  -1   8   8       41.34       30.13      2.83 o 
   0   8   8       25.68       28.22      3.71 o 
   1   8   8       75.52       89.66      8.49 o 
   2   8   8        5.53       18.19      4.10 o 
   3   8   8       13.92       12.62      3.92 o 
   4   8   8      124.82      143.29     11.29 o 
   5   8   8       35.99       37.75      6.19 o 
  -6   9   8        8.38       11.03      3.02 o 
  -5   9   8       13.60       21.29      3.84 o 
  -4   9   8       83.25      108.08      7.56 o 
  -3   9   8       70.65       92.81      5.35 o 
  -2   9   8       11.73       14.72      2.26 o 
  -1   9   8       19.98       28.78      5.24 o 
   0   9   8       29.08       30.00      5.43 o 
   1   9   8       16.17       20.78      4.40 o 
   2   9   8       20.78       20.03      4.56 o 
   3   9   8       22.41       21.46      5.06 o 
  -5  -9   9        5.96        6.35      2.63 o 
  -4  -9   9       27.15       22.39      4.28 o 
  -3  -9   9       38.70       40.01      5.35 o 
  -2  -9   9       19.72       22.24      4.40 o 
  -1  -9   9       17.84       28.18      4.81 o 
   0  -9   9       52.64       40.41      5.79 o 
   1  -9   9        1.43        2.53      2.38 o 
   2  -9   9       73.99      111.12      9.13 o 
  -8  -8   9       33.27       47.03      5.53 o 
  -7  -8   9      122.48      139.88      9.28 o 
  -6  -8   9       34.56       23.12      4.08 o 
  -5  -8   9       33.73       30.59      4.52 o 
  -4  -8   9       44.99       37.99      5.05 o 
  -3  -8   9       32.97       30.18      4.66 o 
  -2  -8   9       75.22       94.33      7.76 o 
  -1  -8   9       79.14       88.37      7.55 o 
   0  -8   9        0.08        3.53      2.30 o 
   1  -8   9       82.77       84.51      7.56 o 
   2  -8   9       39.86       36.46      5.17 o 
   3  -8   9       40.43       34.51      5.07 o 
   4  -8   9      141.01      126.16      9.48 o 
  -8  -7   9       16.58        5.65      2.09 o 
  -7  -7   9       27.79       17.40      3.52 o 
  -6  -7   9       30.88       22.54      3.70 o 
  -5  -7   9       12.52       17.36      3.33 o 
  -4  -7   9       73.54       60.78      5.89 o 
  -3  -7   9      188.74      186.99     10.26 o 
  -2  -7   9       76.08       62.32      6.04 o 
  -1  -7   9       25.06       12.02      2.96 o 
   0  -7   9       48.47       42.79      5.17 o 
   1  -7   9       21.71       12.13      3.06 o 
   2  -7   9        1.56       -0.38      1.94 o 
   3  -7   9      133.49      121.89      8.93 o 
   4  -7   9       10.53       17.81      3.76 o 
   5  -7   9       29.53       17.55      3.93 o 
   6  -7   9        3.80        1.15      2.25 o 
  -9  -6   9       17.83       17.73      4.51 o 
  -8  -6   9      136.38      129.93      8.01 o 
  -7  -6   9       29.44       34.60      4.27 o 
  -6  -6   9       56.68       37.78      4.44 o 
  -5  -6   9       46.66       48.89      4.96 o 
  -4  -6   9       43.44       41.14      4.59 o 
  -3  -6   9      187.58      202.52     10.10 o 
  -2  -6   9      104.81       87.43      6.67 o 
  -1  -6   9       57.57       59.02      5.57 o 
   0  -6   9       94.97      104.62      7.50 o 
   1  -6   9        6.64        4.22      2.29 o 
   2  -6   9       12.38       14.23      3.21 o 
   3  -6   9       10.28       11.41      3.08 o 
   4  -6   9      175.66      185.74     10.79 o 
   5  -6   9       25.46       39.01      5.18 o 
   6  -6   9       33.20       30.29      4.73 o 
   7  -6   9       37.57       30.08      4.78 o 
 -10  -5   9       10.16        8.58      2.36 o 
  -9  -5   9       42.25       38.07      2.95 o 
  -8  -5   9        7.06        9.19      2.43 o 
  -7  -5   9       91.81       68.96      5.51 o 
  -6  -5   9      307.56      272.43     10.91 o 
  -5  -5   9       50.06       54.23      4.86 o 
  -4  -5   9      128.88      133.13      7.67 o 
  -3  -5   9       62.16       64.59      5.46 o 
  -2  -5   9      140.11      114.65      7.31 o 
  -1  -5   9      375.27      324.30     12.71 o 
   0  -5   9      675.24      662.28     19.12 o 
   1  -5   9       48.94       44.03      4.86 o 
   2  -5   9       29.06       16.09      3.14 o 
   3  -5   9       47.87       42.81      4.99 o 
   4  -5   9        3.02        0.58      1.76 o 
   5  -5   9      110.74      114.52      8.32 o 
   6  -5   9       84.91       82.52      7.27 o 
   7  -5   9        9.61        3.11      2.14 o 
   8  -5   9       46.33       55.48      6.26 o 
 -12  -4   9       34.15       27.63      3.84 o 
 -11  -4   9        0.25       -1.18      2.05 o 
 -10  -4   9        6.99        8.44      2.45 o 
  -9  -4   9        7.66       17.45      3.10 o 
  -8  -4   9        3.18        8.68      2.13 o 
  -7  -4   9       85.37       80.03      5.40 o 
  -6  -4   9        9.93       10.22      2.24 o 
  -5  -4   9      211.97      192.41      8.59 o 
  -4  -4   9      321.58      321.62     11.51 o 
  -3  -4   9       83.58       61.88      5.07 o 
  -2  -4   9      727.82      697.68     18.41 o 
  -1  -4   9     2101.05     1999.75     36.46 o 
   0  -4   9       92.36       71.84      5.84 o 
   1  -4   9      470.09      477.48     15.58 o 
   2  -4   9      164.92      158.90      8.92 o 
   3  -4   9       36.92       26.00      3.83 o 
   4  -4   9       83.34       68.93      6.12 o 
   5  -4   9       14.81       12.80      3.03 o 
   6  -4   9        4.95        6.02      2.37 o 
   7  -4   9       17.99       18.29      3.66 o 
   8  -4   9        0.55        1.11      1.81 o 
   9  -4   9       26.19       18.35      3.84 o 
 -13  -3   9       32.50       29.64      4.15 o 
 -12  -3   9       64.47       71.03      5.96 o 
 -11  -3   9        3.73        0.87      1.96 o 
 -10  -3   9      108.98       89.17      6.55 o 
  -9  -3   9      303.85      354.45     13.14 o 
  -8  -3   9       94.72      143.42      8.29 o 
  -5  -3   9       91.66      104.88      5.93 o 
  -4  -3   9      808.48      750.90     17.80 o 
  -3  -3   9      152.78      173.00      8.02 o 
  -2  -3   9      132.39      122.93      7.02 o 
  -1  -3   9       47.13       64.61      5.12 o 
   0  -3   9      356.35      306.15     11.61 o 
   1  -3   9      669.74      648.09     18.02 o 
   2  -3   9      513.30      509.29     15.98 o 
   3  -3   9      130.99      153.84      8.69 o 
   4  -3   9       10.05       12.24      3.00 o 
   5  -3   9       72.98       66.72      2.61 o 
   6  -3   9       24.97       33.32      3.63 o 
   7  -3   9       38.52       38.74      4.92 o 
   8  -3   9       66.81       74.50      6.94 o 
   9  -3   9       70.51       71.33      6.91 o 
 -13  -2   9        0.84        4.30      2.18 o 
 -12  -2   9       16.78        6.08      2.25 o 
 -11  -2   9       27.88       28.04      4.04 o 
 -10  -2   9      110.98       80.49      6.41 o 
  -9  -2   9       85.01      129.71      4.50 o 
  -8  -2   9      109.74       17.04     45.62 o 
  -3  -2   9      131.88      142.48      7.22 o 
  -2  -2   9       20.57       20.38      4.05 o 
  -1  -2   9       45.67       54.07      5.05 o 
   0  -2   9       12.05       13.85      1.73 o 
   1  -2   9       29.06       32.16      2.48 o 
   2  -2   9       99.49      104.97      4.52 o 
   3  -2   9      253.61      236.78      5.00 o 
   4  -2   9      172.46      219.28      7.35 o 
   5  -2   9      196.70      206.16      5.73 o 
   6  -2   9       38.82       36.74      2.56 o 
   7  -2   9       15.98       17.85      2.01 o 
   8  -2   9       34.01       36.62      2.88 o 
   9  -2   9       30.71       25.86      4.41 o 
  10  -2   9      115.66      109.29      8.66 o 
 -14  -1   9       30.19       29.00      4.40 o 
 -13  -1   9        0.06        0.75      1.96 o 
 -12  -1   9       82.57       95.18      7.35 o 
 -11  -1   9       89.56      123.61      8.13 o 
 -10  -1   9       96.56       88.81      6.81 o 
  -9  -1   9      118.70      136.84      5.30 o 
  -8  -1   9       16.91       12.05      2.25 o 
  -7  -1   9       39.95       36.27      2.94 o 
  -6  -1   9      326.22      320.48      9.14 o 
  -5  -1   9      283.85      107.74    161.41 o 
  -4  -1   9      430.80      462.16     13.22 o 
  -3  -1   9      326.44      279.76      9.71 o 
  -2  -1   9      164.52      198.64      7.79 o 
  -1  -1   9      522.34      614.47     14.69 o 
   0  -1   9      235.51      252.80      6.55 o 
   1  -1   9       54.09       44.96      1.90 o 
   2  -1   9      164.94      163.03      3.80 o 
   3  -1   9       84.42       57.67      2.35 o 
   4  -1   9        6.17        8.77      2.22 o 
   5  -1   9      558.98      579.56     10.97 o 
   6  -1   9      121.04      100.48      8.56 o 
   7  -1   9      187.43      201.09      6.76 o 
   8  -1   9        7.28        4.47      1.36 o 
   9  -1   9       16.49       19.25      2.68 o 
  10  -1   9       14.00       13.62      3.55 o 
 -14   0   9      162.81      213.93     11.83 o 
 -13   0   9        7.04        5.12      2.48 o 
 -12   0   9       38.47       29.30      4.44 o 
 -11   0   9       55.33       48.82      5.39 o 
 -10   0   9      114.74       80.62      6.64 o 
  -9   0   9       78.98       89.37      6.75 o 
  -8   0   9       37.25       42.38      2.16 o 
  -7   0   9        0.58        3.76      2.21 o 
  -6   0   9       90.74       99.98      8.40 o 
  -5   0   9      273.91      261.45      6.20 o 
  -4   0   9      244.94      151.94    123.75 o 
  -3   0   9      400.91      477.71     12.31 o 
  -2   0   9      181.11      187.03      7.00 o 
  -1   0   9       66.28       68.29      4.00 o 
   0   0   9        0.11        5.94      0.80 o 
   1   0   9      701.00      623.30     10.58 o 
   2   0   9       55.68       55.42      3.67 o 
   3   0   9       15.85       10.06      1.79 o 
   4   0   9      260.63      268.62      9.24 o 
   5   0   9      312.11      379.08      9.07 o 
   6   0   9      374.28      306.38      8.42 o 
   7   0   9      113.50      106.87      5.12 o 
   8   0   9      102.87       92.40      4.96 o 
   9   0   9       96.04       63.08      4.29 o 
  10   0   9      122.48      136.65      6.51 o 
 -14   1   9       30.40       29.88      4.81 o 
 -13   1   9        0.05        2.41      1.92 o 
 -12   1   9       84.42       96.45      7.86 o 
 -11   1   9       88.95      126.28      8.53 o 
 -10   1   9       94.51       97.85      7.33 o 
  -9   1   9      124.69      116.45      7.87 o 
  -8   1   9       18.11       11.20      1.99 o 
  -7   1   9       37.89       30.92      2.03 o 
  -6   1   9      325.33      319.56     10.14 o 
  -5   1   9      288.56      327.29      7.36 o 
  -4   1   9      422.37      388.71     30.14 o 
  -3   1   9      328.71      280.78      8.45 o 
  -2   1   9      167.23      182.33      6.30 o 
  -1   1   9      519.64      597.64      9.18 o 
   0   1   9      240.61      256.05      5.35 o 
   1   1   9       53.17       42.02      2.00 o 
   2   1   9      166.11      162.27      7.11 o 
   3   1   9       88.28       65.18      4.67 o 
   4   1   9        5.97        7.23      1.91 o 
   5   1   9      564.16      599.52     16.48 o 
   6   1   9      123.71      107.86      6.91 o 
   7   1   9      187.10      213.28     10.23 o 
   8   1   9        8.22       10.07      2.69 o 
   9   1   9       15.42       19.11      3.57 o 
  10   1   9       13.92       12.34      4.53 o 
 -13   2   9        1.19        5.07      2.61 o 
 -12   2   9       16.94       11.39      3.01 o 
 -11   2   9       27.29       28.08      4.28 o 
 -10   2   9      108.70       96.04      7.35 o 
  -9   2   9       85.12      119.44      4.46 o 
  -8   2   9      111.91       88.27      4.34 o 
  -7   2   9      512.72      432.17     11.41 o 
  -6   2   9       15.26       26.26      1.66 o 
  -5   2   9      672.86      674.08     11.91 o 
  -4   2   9       16.91       29.46      2.47 o 
  -3   2   9      133.21      136.35      5.27 o 
  -2   2   9       22.99       21.87      2.20 o 
  -1   2   9       43.56       55.10      2.18 o 
   0   2   9       12.49       15.21      2.23 o 
   1   2   9       25.91       25.33      3.08 o 
   2   2   9      104.00      109.65      6.38 o 
   3   2   9      251.10      238.76      9.89 o 
   4   2   9      180.23      233.44     10.14 o 
   5   2   9      195.93      190.49      9.50 o 
   6   2   9       38.14       33.13      4.16 o 
   7   2   9       14.76       11.88      2.90 o 
   8   2   9       34.20       31.59      4.47 o 
   9   2   9       29.53       23.90      4.16 o 
  10   2   9      115.46      109.78      8.77 o 
 -13   3   9       31.89       37.95      5.54 o 
 -12   3   9       66.02       81.42      7.52 o 
 -11   3   9        4.22        7.15      2.61 o 
 -10   3   9      109.67       99.41      7.61 o 
  -9   3   9      308.61      358.35     14.27 o 
  -8   3   9       95.11      124.81      2.29 o 
  -7   3   9        6.37        5.36      1.31 o 
  -6   3   9       76.91       86.47      4.21 o 
  -5   3   9       93.80       98.77      4.43 o 
  -4   3   9      814.16      759.52     19.29 o 
  -3   3   9      158.05      169.17      8.42 o 
  -2   3   9      130.52      128.51      3.18 o 
  -1   3   9       49.89       53.06      4.67 o 
   0   3   9      350.84      311.11     11.49 o 
   1   3   9      666.60      684.77     18.25 o 
   2   3   9      509.97      510.33     15.66 o 
   3   3   9      126.39      157.29      8.59 o 
   4   3   9        9.77       11.77      2.76 o 
   5   3   9       72.67       75.29      4.43 o 
   6   3   9       24.15       31.51      4.39 o 
   7   3   9       38.54       37.91      5.03 o 
   8   3   9       67.85       75.39      7.16 o 
   9   3   9       70.75       73.77      7.38 o 
 -13   4   9        8.38       10.75      3.27 o 
 -12   4   9       33.93       29.04      4.80 o 
 -11   4   9        0.31        1.70      2.35 o 
 -10   4   9        6.00        7.65      2.62 o 
  -9   4   9        7.67       12.41      3.12 o 
  -8   4   9        2.68        6.94      2.67 o 
  -7   4   9       83.87       75.69      3.33 o 
  -6   4   9        9.80        9.92      2.80 o 
  -5   4   9      213.10      186.71      9.16 o 
  -4   4   9      317.96      299.99     11.54 o 
  -3   4   9       83.18       78.30      2.73 o 
  -2   4   9      711.24      683.39      7.92 o 
  -1   4   9     2103.76     2046.37     28.55 o 
   0   4   9       90.96       77.20      4.04 o 
   1   4   9      472.48      496.86     16.22 o 
   2   4   9      166.00      161.98      9.13 o 
   3   4   9       36.41       20.35      3.49 o 
   4   4   9       82.90       68.48      6.37 o 
   5   4   9       14.58       14.36      3.15 o 
   6   4   9        5.31        4.95      2.48 o 
   7   4   9       17.06       23.22      4.23 o 
   8   4   9        0.47        2.03      2.06 o 
   9   4   9       25.94       23.07      4.59 o 
 -12   5   9       64.89       57.58      4.73 o 
 -11   5   9       35.90       24.14      3.08 o 
 -10   5   9        9.53        6.25      1.69 o 
  -9   5   9       40.25       40.36      3.45 o 
  -8   5   9        7.08       10.32      2.00 o 
  -7   5   9       92.43       71.96      4.13 o 
  -6   5   9      313.36      281.60      5.95 o 
  -5   5   9       49.47       55.33      3.23 o 
  -4   5   9      132.23      140.48      4.70 o 
  -3   5   9       60.36       65.71      2.56 o 
  -2   5   9      142.25      111.33      5.45 o 
  -1   5   9      380.23      353.41      9.02 o 
   0   5   9      688.15      701.75     13.17 o 
   1   5   9       48.97       42.66      3.07 o 
   2   5   9       31.15       22.76      2.34 o 
   3   5   9       45.26       55.19      3.42 o 
   4   5   9        3.12        0.09      2.12 o 
   5   5   9      110.72      122.49      9.20 o 
   6   5   9       86.00       83.75      7.95 o 
   7   5   9        9.63        4.82      2.74 o 
   8   5   9       46.52       60.27      7.20 o 
 -11   6   9       61.33      108.19      7.95 o 
 -10   6   9       58.33       81.11      6.71 o 
  -9   6   9       17.73       10.84      2.12 o 
  -8   6   9      133.83      143.34      8.89 o 
  -7   6   9       31.63       31.73      4.76 o 
  -6   6   9       56.43       45.62      3.25 o 
  -5   6   9       46.09       56.74      5.43 o 
  -4   6   9       43.17       26.59     13.07 o 
  -3   6   9      187.11      209.40      4.89 o 
  -2   6   9      100.17       85.20      2.48 o 
  -1   6   9       58.49       46.84      5.01 o 
   0   6   9       94.09      108.82      4.97 o 
   1   6   9        5.40        3.58      1.24 o 
   2   6   9       11.75       23.08      2.87 o 
   3   6   9        9.76       17.19      1.97 o 
   4   6   9      174.15      200.77     12.23 o 
   5   6   9       26.03       26.09      4.70 o 
   6   6   9       33.77       36.70      5.73 o 
   7   6   9       38.62       36.68      5.89 o 
 -10   7   9       68.93       92.52      6.01 o 
  -9   7   9       61.77       61.50      4.52 o 
  -8   7   9       16.25        5.93      1.75 o 
  -7   7   9       28.37       18.43      2.38 o 
  -6   7   9       33.35       26.38      2.59 o 
  -5   7   9       11.96       12.87      2.99 o 
  -4   7   9       75.76       67.56      3.49 o 
  -3   7   9      191.39      196.76      9.15 o 
  -2   7   9       74.79       67.47      4.26 o 
  -1   7   9       25.04       16.86      2.22 o 
   0   7   9       46.92       37.80      4.65 o 
   1   7   9       21.18       12.34      1.96 o 
   2   7   9        2.02        3.20      2.13 o 
   3   7   9      130.16      143.19     10.61 o 
   4   7   9       10.70       24.73      4.92 o 
   5   7   9       28.44       21.63      4.68 o 
   6   7   9        3.15        0.29      2.35 o 
  -8   8   9       31.68       45.67      5.70 o 
  -7   8   9      120.62      141.52      9.50 o 
  -6   8   9       34.43       24.82      4.03 o 
  -5   8   9       31.68       34.71      4.53 o 
  -4   8   9       43.49       34.04      4.22 o 
  -3   8   9       32.71       29.80      3.06 o 
  -2   8   9       76.99       82.70      4.83 o 
  -1   8   9       78.07       88.50      8.51 o 
   0   8   9        0.11        3.53      2.50 o 
   1   8   9       83.81       87.05      8.51 o 
   2   8   9       41.04       42.18      6.16 o 
   3   8   9       40.13       43.56      6.40 o 
   4   8   9      142.23      165.86     12.32 o 
  -5   9   9        6.28        3.91      2.14 o 
  -4   9   9       26.00       22.52      3.79 o 
  -3   9   9       39.88       43.43      4.25 o 
  -2   9   9       20.04       26.76      5.20 o 
  -1   9   9       17.05       30.11      5.46 o 
   0   9   9       50.94       37.75      5.76 o 
   1   9   9        1.33        2.45      2.70 o 
   2   9   9       75.22      112.71     10.38 o 
  -4  -9  10        0.57        4.71      2.63 o 
  -3  -9  10       45.34       39.66      5.60 o 
  -2  -9  10        3.58        5.12      2.19 o 
  -1  -9  10       14.14       22.81      4.48 o 
   0  -9  10       83.78      113.59      9.34 o 
  -7  -8  10      108.76      101.19      8.06 o 
  -6  -8  10       40.46       42.64      5.41 o 
  -5  -8  10       11.43       18.25      3.89 o 
  -4  -8  10        8.89        9.73      3.12 o 
  -3  -8  10       18.05       20.53      4.06 o 
  -2  -8  10        2.35        0.18      1.73 o 
  -1  -8  10       35.55       26.60      4.69 o 
   0  -8  10        3.45        5.07      2.46 o 
   1  -8  10       22.29       24.54      4.42 o 
   2  -8  10        5.39        2.87      2.65 o 
   3  -8  10       10.78       21.77      4.55 o 
  -9  -7  10       49.72       60.84      5.84 o 
  -8  -7  10       27.29       30.37      4.35 o 
  -7  -7  10      104.33      116.16      8.20 o 
  -6  -7  10       92.29       87.07      7.12 o 
  -5  -7  10       33.51       39.99      4.90 o 
  -4  -7  10       50.73       44.34      5.24 o 
  -3  -7  10      128.85      160.41      9.79 o 
  -2  -7  10       93.05       93.07      7.53 o 
  -1  -7  10       81.53       92.00      7.57 o 
   0  -7  10       47.44       64.23      6.46 o 
   1  -7  10        8.40       11.12      3.11 o 
   2  -7  10       96.98      107.33      8.56 o 
   3  -7  10      120.53      141.97      9.97 o 
   4  -7  10       22.82       13.13      3.24 o 
   5  -7  10       28.43       22.63      4.54 o 
  -9  -6  10       45.31       47.54      3.56 o 
  -8  -6  10       59.80       64.30      5.77 o 
  -7  -6  10      136.90      167.32      9.30 o 
  -6  -6  10       22.23       13.41      2.87 o 
  -5  -6  10       90.10      109.57      7.56 o 
  -4  -6  10       10.85        7.55      2.36 o 
  -3  -6  10       19.69       19.53      3.40 o 
  -2  -6  10       34.04       31.99      4.35 o 
  -1  -6  10       67.86       76.02      6.58 o 
   0  -6  10        3.60        2.05      2.00 o 
   1  -6  10      135.76      107.79      8.12 o 
   2  -6  10      130.75      119.83      8.72 o 
   3  -6  10       43.48       41.41      5.36 o 
   4  -6  10       53.65       80.10      7.38 o 
   5  -6  10       40.61       41.36      5.55 o 
   6  -6  10        5.63        8.08      2.96 o 
   7  -6  10       36.72       27.28      4.68 o 
 -10  -5  10       40.80       48.12      5.08 o 
  -9  -5  10       13.33       15.60      2.18 o 
  -8  -5  10        6.49       10.33      2.50 o 
  -7  -5  10       25.66       21.88      3.33 o 
  -6  -5  10      202.39      172.54      8.85 o 
  -5  -5  10       22.93       21.93      3.38 o 
  -4  -5  10       51.62       34.60      4.13 o 
  -3  -5  10      184.27      157.12      8.72 o 
  -2  -5  10       24.66       22.22      3.67 o 
  -1  -5  10      295.55      280.96     12.29 o 
   0  -5  10       39.97       43.95      5.05 o 
   1  -5  10      230.51      219.00     11.13 o 
   2  -5  10       27.11       19.48      3.69 o 
   3  -5  10       71.65       57.16      6.01 o 
   4  -5  10        6.92        2.78      2.12 o 
   5  -5  10       55.22       70.29      6.91 o 
   6  -5  10       75.43       95.06      8.11 o 
   7  -5  10        1.20        5.91      2.48 o 
   8  -5  10       16.87       25.02      4.62 o 
 -12  -4  10        5.57       15.30      3.13 o 
 -11  -4  10       67.07       63.95      5.88 o 
 -10  -4  10       29.98       32.23      2.70 o 
  -9  -4  10        9.43        9.87      1.74 o 
  -8  -4  10       26.31       34.03      3.76 o 
  -7  -4  10      222.32      260.85     10.26 o 
  -6  -4  10       30.33       32.36      3.67 o 
  -5  -4  10       15.81        7.59      2.07 o 
  -4  -4  10      354.39      330.51     12.19 o 
  -3  -4  10      192.72      194.85      9.37 o 
  -2  -4  10      442.06      427.37     14.44 o 
  -1  -4  10      403.36      477.47     15.76 o 
   0  -4  10        1.76        1.61      1.82 o 
   1  -4  10       12.56       10.42      2.78 o 
   2  -4  10      138.54      149.72      9.03 o 
   3  -4  10       17.32       35.73      4.67 o 
   4  -4  10       93.45       89.12      7.27 o 
   5  -4  10       53.70       42.76      5.27 o 
   6  -4  10       19.45       23.22      4.31 o 
   7  -4  10       49.94       48.89      5.88 o 
   8  -4  10       16.92       19.10      4.18 o 
 -13  -3  10       18.04       23.01      3.82 o 
 -12  -3  10       93.18      102.27      7.51 o 
 -11  -3  10        7.68       10.91      2.98 o 
 -10  -3  10      149.21      138.13      8.58 o 
  -9  -3  10      389.00      330.60     13.22 o 
  -8  -3  10       38.81       30.74      2.60 o 
  -7  -3  10      108.56       97.80      5.74 o 
  -6  -3  10       29.89       28.95      3.32 o 
  -5  -3  10      214.66      224.86      9.20 o 
  -4  -3  10       25.66       22.00      3.05 o 
  -3  -3  10      383.61      395.99     13.10 o 
  -2  -3  10       20.76       13.76      2.80 o 
  -1  -3  10       88.36       98.57      6.69 o 
   0  -3  10      331.87      354.32     13.12 o 
   1  -3  10       69.06       66.30      5.81 o 
   2  -3  10       40.25       44.05      4.93 o 
   3  -3  10      156.93      158.98      9.23 o 
   4  -3  10       23.63       38.41      4.81 o 
   5  -3  10        1.82        1.25      2.08 o 
   6  -3  10       28.90       21.32      3.94 o 
   7  -3  10       53.20       51.60      5.92 o 
   8  -3  10        0.78        5.31      2.85 o 
   9  -3  10       20.57       24.92      4.51 o 
 -13  -2  10      105.57      108.66      8.11 o 
 -12  -2  10       44.13       39.69      4.91 o 
 -11  -2  10       69.52       82.11      6.85 o 
 -10  -2  10      208.83      225.47     11.02 o 
  -9  -2  10       12.26        2.12      3.99 o 
  -8  -2  10       94.21      124.77      8.12 o 
  -4  -2  10      563.76      524.11     14.41 o 
  -3  -2  10       33.59       35.01      3.66 o 
  -2  -2  10      339.29      290.52      7.68 o 
  -1  -2  10       52.86       44.72      3.03 o 
   0  -2  10       34.83       35.14      2.75 o 
   1  -2  10       39.50       40.34      4.27 o 
   2  -2  10      355.15      329.26     12.97 o 
   3  -2  10      195.12      146.61      3.84 o 
   4  -2  10      329.37      314.14     10.25 o 
   5  -2  10       29.75       28.83      2.14 o 
   6  -2  10      107.73      101.05      4.26 o 
   7  -2  10      101.49      110.50      8.35 o 
   8  -2  10       19.89       14.95      3.34 o 
   9  -2  10       51.14       52.32      6.14 o 
 -13  -1  10       21.01       17.94      3.73 o 
 -12  -1  10       27.64       22.21      3.92 o 
 -11  -1  10       25.83       20.81      3.75 o 
 -10  -1  10       66.46       53.57      5.48 o 
  -9  -1  10      209.09      175.72      5.03 o 
  -8  -1  10       73.79       89.40      3.76 o 
  -7  -1  10      777.82      208.80    383.03 o 
  -4  -1  10      300.84      341.50     11.54 o 
  -3  -1  10       38.99       64.48      4.71 o 
  -2  -1  10       21.77       17.52      1.87 o 
  -1  -1  10      253.54      243.09      6.69 o 
   0  -1  10      180.13      203.77      6.10 o 
   1  -1  10       42.28       46.45      2.04 o 
   2  -1  10       96.75      115.36      3.31 o 
   3  -1  10      284.23      286.95      5.64 o 
   4  -1  10      119.36      133.51     11.84 o 
   5  -1  10       56.48       51.40      3.80 o 
   6  -1  10       17.62       24.62      3.37 o 
   7  -1  10      207.62      208.87      7.05 o 
   8  -1  10      131.68       99.40      8.13 o 
   9  -1  10       64.33       43.43      5.74 o 
 -13   0  10      321.57      388.89     16.23 o 
 -12   0  10        1.61        5.53      2.51 o 
 -11   0  10      166.64      199.02     10.86 o 
 -10   0  10       43.38       44.54      5.29 o 
  -9   0  10      992.08      971.15     32.99 o 
  -8   0  10        9.93        7.80      2.39 o 
  -7   0  10      447.33      410.13     19.82 o 
  -6   0  10      378.80      197.11      7.15 o 
  -5   0  10        7.50       11.78      2.24 o 
  -4   0  10      360.27      334.26     10.76 o 
  -3   0  10      257.58      315.65     10.07 o 
  -2   0  10       17.27        7.12      1.27 o 
  -1   0  10      260.93      172.74     10.03 o 
   0   0  10       23.29       47.80      3.22 o 
   1   0  10      487.49      486.64      7.38 o 
   2   0  10      199.32      199.51      4.54 o 
   3   0  10       25.47       17.03      2.32 o 
   4   0  10      294.20      253.09      7.20 o 
   5   0  10        2.24        0.48      1.06 o 
   6   0  10       23.29       14.92      2.05 o 
   7   0  10       80.13      100.40      5.11 o 
   8   0  10      105.22      138.87      6.72 o 
   9   0  10        2.96        0.21      1.29 o 
 -13   1  10       21.50       21.06      4.22 o 
 -12   1  10       27.55       18.97      3.82 o 
 -11   1  10       24.64       27.89      4.40 o 
 -10   1  10       65.05       54.58      5.79 o 
  -9   1  10      201.20      174.34      9.77 o 
  -8   1  10       76.64       87.20      3.18 o 
  -7   1  10      774.35      736.66     35.04 o 
  -6   1  10      190.12      187.62      6.04 o 
  -5   1  10       93.99       32.90     48.61 o 
  -4   1  10      299.42      333.38     10.18 o 
  -3   1  10       39.75       55.85      3.76 o 
  -2   1  10       20.42       17.52      2.04 o 
  -1   1  10      256.37      240.27      5.59 o 
   0   1  10      182.95      187.39      4.71 o 
   1   1  10       43.70       44.72      2.21 o 
   2   1  10       99.11      114.99      6.15 o 
   3   1  10      278.34      292.94     10.48 o 
   4   1  10      117.73      129.59      7.10 o 
   5   1  10       53.53       50.38      4.69 o 
   6   1  10       19.42       31.52      4.03 o 
   7   1  10      207.87      205.20     10.23 o 
   8   1  10      131.09      112.90      7.88 o 
   9   1  10       65.52       48.11      7.19 o 
 -13   2  10      106.76      116.35      9.07 o 
 -12   2  10       44.71       44.86      5.64 o 
 -11   2  10       69.57       81.26      7.14 o 
 -10   2  10      205.92      222.11     11.51 o 
  -9   2  10       12.56        7.42      2.68 o 
  -8   2  10       92.28      114.82      3.57 o 
  -7   2  10      341.23      358.95      7.62 o 
  -6   2  10       14.89       18.07      1.91 o 
  -5   2  10       22.36       20.17      3.70 o 
  -4   2  10      553.80      493.95      9.60 o 
  -3   2  10       33.50       33.68      2.72 o 
  -2   2  10      342.88      301.30      6.32 o 
  -1   2  10       53.60       45.10      2.07 o 
   0   2  10       34.45       35.72      1.56 o 
   1   2  10       41.99       40.92      4.02 o 
   2   2  10      357.68      340.04     11.99 o 
   3   2  10      196.93      164.67      8.36 o 
   4   2  10      331.82      301.18     11.92 o 
   5   2  10       31.94       27.26      3.88 o 
   6   2  10      106.42       98.41      7.25 o 
   7   2  10      102.64      126.65      8.57 o 
   8   2  10       21.04       22.66      3.92 o 
   9   2  10       51.20       56.69      6.28 o 
 -13   3  10       18.13       20.84      4.38 o 
 -12   3  10       95.43      110.97      8.82 o 
 -11   3  10        8.37        9.57      3.02 o 
 -10   3  10      151.20      147.39      9.59 o 
  -9   3  10      389.91      311.74     13.64 o 
  -8   3  10       37.67       28.49      1.88 o 
  -7   3  10      110.06      100.33      5.12 o 
  -6   3  10       28.03       29.54      4.18 o 
  -5   3  10      209.90      216.06     10.25 o 
  -4   3  10       24.27       22.90      3.86 o 
  -3   3  10      380.78      376.42     11.18 o 
  -2   3  10       19.76       11.25      1.27 o 
  -1   3  10       87.60       90.93      6.29 o 
   0   3  10      320.13      328.33     12.26 o 
   1   3  10       70.07       69.29      5.65 o 
   2   3  10       41.41       45.72      4.76 o 
   3   3  10      160.01      162.42      8.99 o 
   4   3  10       23.26       31.03      4.16 o 
   5   3  10        1.97        2.15      1.83 o 
   6   3  10       27.14       24.30      4.10 o 
   7   3  10       52.56       48.60      5.86 o 
   8   3  10        0.66        3.05      2.39 o 
   9   3  10       20.17       23.85      4.53 o 
 -12   4  10        5.35        9.59      3.18 o 
 -11   4  10       66.00       73.18      7.19 o 
 -10   4  10       31.95       34.46      4.89 o 
  -9   4  10        9.69        9.14      3.03 o 
  -8   4  10       25.38       36.32      4.79 o 
  -7   4  10      220.70      254.38     11.76 o 
  -6   4  10       30.00       28.88      3.96 o 
  -5   4  10       17.44        7.00      2.38 o 
  -4   4  10      359.70      341.01     12.83 o 
  -3   4  10      192.38      209.82      4.54 o 
  -2   4  10      447.29      367.56     24.84 o 
  -1   4  10      401.48      474.88     10.79 o 
   0   4  10        1.77        1.65      1.72 o 
   1   4  10       13.80       11.36      2.95 o 
   2   4  10      142.24      151.77      9.10 o 
   3   4  10       16.91       35.97      4.67 o 
   4   4  10       89.48       95.42      7.58 o 
   5   4  10       53.96       48.08      5.68 o 
   6   4  10       19.92       28.22      4.68 o 
   7   4  10       51.91       69.61      7.13 o 
   8   4  10       17.89       11.13      3.51 o 
 -11   5  10       45.76       53.98      5.31 o 
 -10   5  10       40.74       46.71      4.02 o 
  -9   5  10       12.55       11.68      3.42 o 
  -8   5  10        5.76        9.17      1.85 o 
  -7   5  10       25.27       21.79      2.41 o 
  -6   5  10      202.90      187.03      9.95 o 
  -5   5  10       24.32       24.17      3.56 o 
  -4   5  10       49.80       35.86      4.76 o 
  -3   5  10      188.86      176.36      5.80 o 
  -2   5  10       25.91       23.84      5.56 o 
  -1   5  10      298.38      299.35      8.59 o 
   0   5  10       37.12       46.40      6.93 o 
   1   5  10      229.13      231.85      7.38 o 
   2   5  10       25.77       26.35      2.61 o 
   3   5  10       69.98       67.99      3.98 o 
   4   5  10        7.11        6.84      2.47 o 
   5   5  10       54.47       68.66      7.23 o 
   6   5  10       73.19       98.73      8.80 o 
   7   5  10        1.20        5.34      2.92 o 
   8   5  10       15.92       24.09      4.89 o 
 -10   6  10      114.09      119.13      6.30 o 
  -9   6  10       45.41       49.07      3.91 o 
  -8   6  10       62.21       66.14      4.81 o 
  -7   6  10      139.72      188.37      7.48 o 
  -6   6  10       22.33       20.85      3.11 o 
  -5   6  10       86.94       92.07      6.87 o 
  -4   6  10       12.10        7.71      1.27 o 
  -3   6  10       19.62       21.62      2.60 o 
  -2   6  10       34.63       38.53      3.26 o 
  -1   6  10       71.07       76.11      4.42 o 
   0   6  10        3.48        0.24      1.25 o 
   1   6  10      133.49      105.23      6.82 o 
   2   6  10      131.18      121.99      5.30 o 
   3   6  10       43.17       54.00      6.35 o 
   4   6  10       56.59       98.70      8.76 o 
   5   6  10       40.75       49.29      6.46 o 
   6   6  10        5.79        8.13      3.18 o 
   7   6  10       37.51       40.79      6.20 o 
  -9   7  10       50.67       56.79      4.37 o 
  -8   7  10       26.05       31.95      3.59 o 
  -7   7  10      106.10      114.92      5.62 o 
  -6   7  10       89.58       76.44      6.72 o 
  -5   7  10       32.10       36.36      4.66 o 
  -4   7  10       51.43       49.65      5.20 o 
  -3   7  10      127.63      144.27      6.43 o 
  -2   7  10       90.99       91.70      5.06 o 
  -1   7  10       80.76      101.85      5.21 o 
   0   7  10       46.20       65.61      4.09 o 
   1   7  10        8.15       19.30      2.28 o 
   2   7  10       96.06       99.84      9.06 o 
   3   7  10      122.09      147.56     11.07 o 
   4   7  10       22.24       10.15      3.56 o 
   5   7  10       28.91       31.01      5.63 o 
  -7   8  10      110.20      104.47      8.34 o 
  -6   8  10       40.66       40.78      5.22 o 
  -5   8  10       10.96       23.40      4.14 o 
  -4   8  10        8.91        9.64      2.67 o 
  -3   8  10       18.00       20.55      2.75 o 
  -2   8  10        2.78        3.05      1.92 o 
  -1   8  10       36.59       33.37      5.12 o 
   0   8  10        3.39        4.62      2.89 o 
   1   8  10       21.92       28.94      5.21 o 
   2   8  10        6.13        5.91      3.33 o 
   3   8  10       10.86       19.54      4.70 o 
  -4   9  10        0.48        2.23      2.04 o 
  -3   9  10       44.27       52.77      7.06 o 
  -2   9  10        3.88        4.81      3.23 o 
  -1   9  10       14.50       20.32      4.72 o 
   0   9  10       83.36      107.71     10.13 o 
  -6  -8  11        0.32        0.41      1.83 o 
  -5  -8  11       37.09       38.59      5.27 o 
  -4  -8  11       12.11        6.90      2.82 o 
  -3  -8  11        6.92        3.78      2.15 o 
  -2  -8  11       24.42       39.38      5.48 o 
  -1  -8  11       16.86       17.96      4.10 o 
   0  -8  11       52.53       51.53      6.31 o 
   1  -8  11        2.16        2.95      2.27 o 
   2  -8  11       34.73       42.75      5.91 o 
  -8  -7  11       92.70       86.75      7.26 o 
  -7  -7  11       23.34       30.02      4.49 o 
  -6  -7  11       17.65       16.37      3.29 o 
  -5  -7  11        8.06        5.34      2.63 o 
  -4  -7  11       42.21       51.13      5.68 o 
  -3  -7  11       20.00       19.78      3.78 o 
  -2  -7  11       39.92       47.44      5.66 o 
  -1  -7  11       24.16       18.13      3.86 o 
   0  -7  11       60.54       64.04      6.70 o 
   1  -7  11       14.71       12.26      3.25 o 
   2  -7  11        3.30        1.23      2.39 o 
   3  -7  11       52.37       54.90      6.53 o 
   4  -7  11       33.52       37.25      5.52 o 
 -10  -6  11       35.10       25.43      3.77 o 
  -9  -6  11       25.10       24.73      3.38 o 
  -8  -6  11       27.26       21.31      3.63 o 
  -7  -6  11       23.81       25.78      3.90 o 
  -6  -6  11       44.47       31.69      4.35 o 
  -5  -6  11       34.15       34.74      4.47 o 
  -4  -6  11      190.22      202.12     10.70 o 
  -3  -6  11        8.33        7.57      2.57 o 
  -2  -6  11      175.71      152.73      9.55 o 
  -1  -6  11      201.32      190.91     10.85 o 
   0  -6  11       88.62      110.64      8.42 o 
   1  -6  11      197.52      221.72     12.07 o 
   2  -6  11       19.49       35.78      5.18 o 
   3  -6  11       15.05        5.86      2.71 o 
   4  -6  11      123.70      137.33      9.94 o 
   5  -6  11       49.80       46.36      6.06 o 
   6  -6  11       32.85       42.14      5.81 o 
 -11  -5  11       38.06       49.42      5.41 o 
 -10  -5  11        6.92        7.70      1.69 o 
  -9  -5  11      115.05      141.89      7.42 o 
  -8  -5  11       38.89       43.19      4.54 o 
  -7  -5  11       98.53      107.64      7.17 o 
  -6  -5  11       44.86       47.55      4.89 o 
  -5  -5  11       99.65       77.08      6.23 o 
  -4  -5  11       36.38       37.48      4.54 o 
  -3  -5  11      331.22      327.53     13.36 o 
  -2  -5  11      163.18      137.26      8.62 o 
  -1  -5  11      345.01      288.26     12.99 o 
   0  -5  11      242.97      258.37     12.32 o 
   1  -5  11       10.62       11.72      3.24 o 
   2  -5  11       15.56       16.09      3.56 o 
   3  -5  11       35.46       33.57      4.91 o 
   4  -5  11       18.44       23.40      4.30 o 
   5  -5  11        9.46        5.39      2.32 o 
   6  -5  11        0.41        0.03      2.06 o 
   7  -5  11       23.05       34.67      5.16 o 
 -12  -4  11        5.75        5.54      2.43 o 
 -11  -4  11       15.92       14.09      3.24 o 
 -10  -4  11       29.16       25.20      2.49 o 
  -9  -4  11       51.89       66.37      4.00 o 
  -8  -4  11       46.30       25.96      3.36 o 
  -7  -4  11       89.44       96.69      6.31 o 
  -6  -4  11       51.16       50.10      4.70 o 
  -5  -4  11      159.61      154.58      8.33 o 
  -4  -4  11      428.49      384.61     13.72 o 
  -3  -4  11      246.02      220.84     10.41 o 
  -2  -4  11       29.85       39.48      4.65 o 
  -1  -4  11        7.60        2.85      1.69 o 
   0  -4  11       61.64       58.61      5.79 o 
   1  -4  11       89.99       88.38      7.08 o 
   2  -4  11        4.86       13.53      3.00 o 
   3  -4  11        7.66        3.40      2.08 o 
   4  -4  11       54.30       55.06      6.07 o 
   5  -4  11       53.12       43.01      5.57 o 
   6  -4  11        8.86        0.58      2.26 o 
   7  -4  11       53.18       50.10      6.19 o 
 -12  -3  11       88.63       82.17      7.09 o 
 -11  -3  11        3.02        1.04      2.35 o 
 -10  -3  11        4.46        1.77      1.14 o 
  -9  -3  11       83.74       98.20      4.59 o 
  -8  -3  11        5.54        1.71      1.29 o 
  -7  -3  11       23.76       26.11      3.27 o 
  -6  -3  11      287.71      269.14     10.37 o 
  -5  -3  11      305.90      306.87     11.42 o 
  -4  -3  11       45.52       35.54      3.94 o 
  -3  -3  11       73.67       72.31      5.73 o 
  -2  -3  11       59.38       71.81      5.83 o 
  -1  -3  11      100.81       93.64      6.81 o 
   0  -3  11      301.89      343.25     13.49 o 
   1  -3  11      223.78      235.12     11.21 o 
   2  -3  11       10.42        4.75      2.09 o 
   3  -3  11       18.95       40.42      5.09 o 
   4  -3  11       15.39       15.25      3.43 o 
   5  -3  11       13.43       16.52      3.62 o 
   6  -3  11       63.12       65.72      6.82 o 
   7  -3  11        5.63       17.94      3.93 o 
   8  -3  11       10.65       12.50      3.47 o 
 -13  -2  11       26.36       22.66      4.29 o 
 -12  -2  11       78.03       59.84      6.24 o 
 -11  -2  11        7.00        3.74      2.14 o 
 -10  -2  11      267.34      282.68     12.97 o 
  -9  -2  11        6.72       -2.13      2.49 o 
  -8  -2  11       47.01       44.11      5.33 o 
  -6  -2  11       49.80       46.83      4.15 o 
  -5  -2  11      197.23      240.11      9.62 o 
  -4  -2  11      354.28      347.48     12.00 o 
  -3  -2  11       60.57       60.32      5.09 o 
  -2  -2  11      179.13      186.54      9.10 o 
  -1  -2  11      177.14      184.21      9.33 o 
   0  -2  11      224.55      210.39     10.18 o 
   1  -2  11      529.29      498.27     16.52 o 
   2  -2  11      327.96      397.49     15.01 o 
   3  -2  11      175.55      159.58      7.04 o 
   4  -2  11      306.31      277.42     13.64 o 
   5  -2  11       28.82       35.40      5.00 o 
   6  -2  11       67.06       44.74      5.62 o 
   7  -2  11       41.73       41.20      5.60 o 
   8  -2  11       10.56       18.45      4.12 o 
 -13  -1  11       57.79       53.75      6.28 o 
 -12  -1  11       37.53       36.41      4.93 o 
 -11  -1  11       54.66       35.86      4.84 o 
 -10  -1  11       79.74       85.98      7.26 o 
  -9  -1  11      131.58      136.31      4.72 o 
  -8  -1  11       13.67        5.42      4.56 o 
  -4  -1  11        3.04        9.54      2.09 o 
  -3  -1  11      128.20       91.91      4.21 o 
  -2  -1  11      251.55      243.48      7.01 o 
  -1  -1  11       31.61       22.16      3.20 o 
   0  -1  11       55.08       38.50      2.82 o 
   1  -1  11       28.81       25.75      2.33 o 
   2  -1  11      131.76      129.07      5.04 o 
   3  -1  11       59.18       56.10      2.49 o 
   4  -1  11      235.20      255.08      6.91 o 
   5  -1  11       24.90       36.90      2.77 o 
   6  -1  11      120.50      107.52      4.86 o 
   7  -1  11       31.74       29.86      4.82 o 
   8  -1  11       40.14       40.68      5.70 o 
   9  -1  11       25.81       32.51      5.26 o 
 -13   0  11        0.89       -1.48      2.16 o 
 -12   0  11      129.71      156.06     10.15 o 
 -11   0  11       36.19       46.55      5.72 o 
 -10   0  11      232.49      284.00     13.19 o 
  -9   0  11       48.04       44.41      4.04 o 
  -8   0  11      129.41      165.10      5.17 o 
  -7   0  11      213.50       46.85    118.31 o 
  -4   0  11       33.11       55.00      3.13 o 
  -3   0  11      268.38      359.40      8.26 o 
  -2   0  11      169.67      255.59      6.84 o 
  -1   0  11       39.32       77.58      3.68 o 
   0   0  11        0.77        3.69      0.78 o 
   1   0  11      121.32      113.57      4.01 o 
   2   0  11       44.84       36.84      2.03 o 
   3   0  11        9.78       16.03      1.89 o 
   4   0  11       10.56       14.48      1.86 o 
   5   0  11      281.71      323.92      8.82 o 
   6   0  11        0.26        2.42      1.35 o 
   7   0  11       91.57       80.39      4.70 o 
   8   0  11        0.01        1.78      2.13 o 
   9   0  11        3.46       -2.06      2.68 o 
 -13   1  11       57.76       67.42      7.16 o 
 -12   1  11       35.38       38.86      5.51 o 
 -11   1  11       54.37       49.17      5.94 o 
 -10   1  11       79.28       80.75      7.30 o 
  -9   1  11      127.59      138.29      9.15 o 
  -8   1  11       12.25       11.76      1.42 o 
  -7   1  11       99.76       88.89     16.97 o 
  -6   1  11       24.46       23.56      4.24 o 
  -5   1  11      132.49      154.51      7.29 o 
  -4   1  11        3.40        7.44      1.62 o 
  -3   1  11      127.53       90.52      3.83 o 
  -2   1  11      250.60      249.86      8.80 o 
  -1   1  11       32.09       22.03      1.76 o 
   0   1  11       58.33       46.57      2.38 o 
   1   1  11       29.89       25.38      1.76 o 
   2   1  11      128.19      125.13      6.70 o 
   3   1  11       56.30       48.37      4.34 o 
   4   1  11      237.42      254.99     10.35 o 
   5   1  11       23.35       24.49      3.34 o 
   6   1  11      120.85      112.41      7.38 o 
   7   1  11       32.62       31.82      4.22 o 
   8   1  11       38.38       34.04      3.44 o 
   9   1  11       24.67       32.22      5.40 o 
 -13   2  11       25.80       25.85      4.73 o 
 -12   2  11       79.34       67.12      7.14 o 
 -11   2  11        6.59        8.60      3.24 o 
 -10   2  11      269.05      312.11     14.17 o 
  -9   2  11        6.98       -3.00      3.00 o 
  -8   2  11       48.53       42.92      8.37 o 
  -7   2  11        6.57        7.79      1.99 o 
  -6   2  11       50.60       52.97      5.57 o 
  -5   2  11      193.07      218.32      6.61 o 
  -4   2  11      352.48      359.31     10.43 o 
  -3   2  11       60.09       60.67      3.75 o 
  -2   2  11      181.31      184.63      6.11 o 
  -1   2  11      179.43      190.74      4.60 o 
   0   2  11      224.51      197.45      4.17 o 
   1   2  11      530.80      488.31     14.78 o 
   2   2  11      320.65      379.03     13.08 o 
   3   2  11      175.61      155.93      8.39 o 
   4   2  11      311.96      292.55     12.04 o 
   5   2  11       30.76       28.78      4.07 o 
   6   2  11       67.30       43.34      5.06 o 
   7   2  11       43.12       46.74      5.41 o 
   8   2  11       10.88       18.86      3.81 o 
 -12   3  11       88.84       95.60      8.40 o 
 -11   3  11        2.46        7.47      3.03 o 
 -10   3  11        4.52        0.14      2.32 o 
  -9   3  11       82.84       91.90      7.64 o 
  -8   3  11        4.94        4.81      1.07 o 
  -7   3  11       24.58        2.78      8.27 o 
  -6   3  11      281.59      253.83     11.80 o 
  -5   3  11      305.95      329.23     13.26 o 
  -4   3  11       46.04       41.63      4.94 o 
  -3   3  11       71.32       74.47      3.24 o 
  -2   3  11       60.03       61.77      2.57 o 
  -1   3  11       99.11       98.88      6.79 o 
   0   3  11      306.96      326.44     12.60 o 
   1   3  11      224.95      235.00     10.73 o 
   2   3  11        9.48        5.82      2.05 o 
   3   3  11       21.47       40.86      4.70 o 
   4   3  11       16.27       22.51      3.75 o 
   5   3  11       14.55       15.09      3.22 o 
   6   3  11       61.31       66.57      6.55 o 
   7   3  11        5.31       12.96      3.27 o 
   8   3  11       11.12       10.04      3.25 o 
 -12   4  11        5.73        1.20      2.28 o 
 -11   4  11       16.48        9.34      3.18 o 
 -10   4  11       31.05       41.90      5.54 o 
  -9   4  11       52.44       61.18      6.38 o 
  -8   4  11       47.72       41.94      5.43 o 
  -7   4  11       87.70       88.00      7.24 o 
  -6   4  11       51.25       57.89      5.77 o 
  -5   4  11      162.71      164.06      9.34 o 
  -4   4  11      438.69      406.56     14.64 o 
  -3   4  11      246.17      215.11      5.00 o 
  -2   4  11       30.01       49.84      4.47 o 
  -1   4  11        7.65        6.05      1.87 o 
   0   4  11       61.66       68.40      6.10 o 
   1   4  11       92.75       95.25      7.23 o 
   2   4  11        4.08        9.93      2.61 o 
   3   4  11        7.62        7.60      2.40 o 
   4   4  11       52.63       57.86      6.13 o 
   5   4  11       52.19       45.43      5.64 o 
   6   4  11        8.98        5.98      2.83 o 
   7   4  11       52.58       60.86      6.90 o 
 -11   5  11       36.32       49.40      4.28 o 
 -10   5  11        7.03        7.57      3.01 o 
  -9   5  11      115.46      135.04     13.50 o 
  -8   5  11       38.83       38.88      3.32 o 
  -7   5  11       97.57      111.59      5.20 o 
  -6   5  11       46.70       62.58      6.06 o 
  -5   5  11      100.20       58.99     19.90 o 
  -4   5  11       37.13       42.11      2.48 o 
  -3   5  11      323.52      317.81      9.39 o 
  -2   5  11      160.38      127.10      5.83 o 
  -1   5  11      340.51      327.82      9.41 o 
   0   5  11      237.99      252.50      8.09 o 
   1   5  11       10.61       13.11      2.13 o 
   2   5  11       16.06       16.30      2.25 o 
   3   5  11       34.08       33.42      5.04 o 
   4   5  11       17.78       17.19      3.95 o 
   5   5  11        9.09        9.02      3.17 o 
   6   5  11        0.47        0.26      2.17 o 
   7   5  11       23.51       39.31      6.01 o 
 -10   6  11       35.81       29.91      3.36 o 
  -9   6  11       24.48       28.15      3.12 o 
  -8   6  11       27.39       21.67      2.62 o 
  -7   6  11       24.37       23.58      2.56 o 
  -6   6  11       45.08       40.18      3.04 o 
  -5   6  11       36.24       43.91      5.11 o 
  -4   6  11      191.86      217.39     10.75 o 
  -3   6  11        8.15        5.80      2.16 o 
  -2   6  11      177.67      168.37      6.89 o 
  -1   6  11      205.80      228.06      7.93 o 
   0   6  11       88.74      118.37      6.56 o 
   1   6  11      198.85      240.22      7.94 o 
   2   6  11       19.57       25.66      4.15 o 
   3   6  11       15.21       10.91      3.49 o 
   4   6  11      121.59      125.70     10.13 o 
   5   6  11       49.25       47.60      6.58 o 
   6   6  11       32.63       38.29      5.91 o 
  -8   7  11       90.88       94.69      8.13 o 
  -7   7  11       23.38       24.23      4.33 o 
  -6   7  11       16.60       14.20      3.45 o 
  -5   7  11        7.92        4.60      2.38 o 
  -4   7  11       41.63       50.42      5.34 o 
  -3   7  11       19.12       20.04      2.67 o 
  -2   7  11       39.00       42.00      3.99 o 
  -1   7  11       25.01       23.36      3.88 o 
   0   7  11       61.66       62.21      4.17 o 
   1   7  11       15.52       21.09      4.54 o 
   2   7  11        3.29        0.44      2.45 o 
   3   7  11       52.63       50.49      6.90 o 
   4   7  11       33.65       25.69      5.29 o 
  -6   8  11        0.33       -1.30      2.19 o 
  -5   8  11       37.57       39.43      5.00 o 
  -4   8  11       11.57        8.30      2.56 o 
  -3   8  11        7.06        7.16      3.14 o 
  -2   8  11       24.89       52.47      8.67 o 
  -1   8  11       15.42       14.86      4.27 o 
   0   8  11       52.45       42.08      6.41 o 
   1   8  11        2.05        0.81      2.59 o 
   2   8  11       34.09       52.16      7.18 o 
  -4  -8  12       41.15       27.10      4.90 o 
  -3  -8  12        0.59        1.96      2.17 o 
  -2  -8  12       27.93       30.70      4.92 o 
  -1  -8  12       66.67       58.65      6.88 o 
   0  -8  12       16.33       17.90      4.16 o 
  -7  -7  12       46.46       43.53      5.38 o 
  -6  -7  12        8.62       15.82      3.60 o 
  -5  -7  12       26.03       20.20      3.82 o 
  -4  -7  12       13.73       24.35      4.24 o 
  -3  -7  12       66.36       72.27      7.06 o 
  -2  -7  12        1.14        0.77      1.99 o 
  -1  -7  12       12.34        8.28      3.13 o 
   0  -7  12       55.36       57.08      6.57 o 
   1  -7  12        2.12       -0.96      2.10 o 
   2  -7  12       15.72       32.37      5.37 o 
   3  -7  12       25.74       38.65      5.76 o 
  -9  -6  12       16.53       14.50      3.14 o 
  -8  -6  12       40.57       40.92      4.94 o 
  -7  -6  12       96.25       63.90      6.11 o 
  -6  -6  12       77.96       79.73      6.82 o 
  -5  -6  12       94.28       77.08      6.78 o 
  -4  -6  12       95.67       80.77      7.01 o 
  -3  -6  12        9.83        9.64      2.67 o 
  -2  -6  12      168.35      161.48     10.17 o 
  -1  -6  12      170.28      170.89     10.64 o 
   0  -6  12       38.23       58.70      6.49 o 
   1  -6  12       69.75       80.56      7.53 o 
   2  -6  12      124.33      142.23     10.16 o 
   3  -6  12       16.81       14.20      3.51 o 
   4  -6  12       92.39      108.22      9.18 o 
 -10  -5  12        4.86        4.08      2.47 o 
  -9  -5  12       55.20       54.34      4.36 o 
  -8  -5  12      124.44      132.37      8.15 o 
  -7  -5  12       88.40       95.43      6.94 o 
  -6  -5  12      108.08      131.05      8.29 o 
  -5  -5  12       18.95       32.53      4.30 o 
  -4  -5  12      180.99      166.58      9.56 o 
  -3  -5  12       74.94       93.62      7.39 o 
  -2  -5  12      202.34      211.70     11.23 o 
  -1  -5  12       37.81       32.20      4.66 o 
   0  -5  12       51.37       41.14      5.32 o 
   1  -5  12       44.27       31.33      4.74 o 
   2  -5  12       13.81       21.13      4.21 o 
   3  -5  12       35.19       34.28      5.23 o 
   4  -5  12       47.97       46.02      6.02 o 
   5  -5  12       18.77       37.81      5.47 o 
   6  -5  12       39.80       37.78      5.74 o 
 -11  -4  12       73.63       75.90      7.01 o 
 -10  -4  12       52.06       44.61      5.49 o 
  -9  -4  12        4.81        4.03      1.48 o 
  -8  -4  12       70.56       75.10      5.74 o 
  -7  -4  12       24.14       22.50      3.36 o 
  -6  -4  12       42.61       41.50      4.50 o 
  -5  -4  12       44.99       33.68      4.18 o 
  -4  -4  12       96.33       96.77      7.00 o 
  -3  -4  12        6.32        4.50      2.08 o 
  -2  -4  12       11.51       14.47      3.17 o 
  -1  -4  12       19.82       17.02      3.48 o 
   0  -4  12       17.90       13.45      3.29 o 
   1  -4  12       10.04        9.71      2.90 o 
   2  -4  12       43.52       37.88      5.09 o 
   3  -4  12        7.24        9.47      3.03 o 
   4  -4  12       16.26       21.07      4.24 o 
   5  -4  12       32.22       60.86      6.83 o 
   6  -4  12       21.53       20.76      4.42 o 
 -12  -3  12       99.18      110.03      8.52 o 
 -11  -3  12       15.09       14.33      3.57 o 
 -10  -3  12       68.91       65.42      6.54 o 
  -9  -3  12       42.33       52.14      3.51 o 
  -8  -3  12       50.21       68.04      5.12 o 
  -7  -3  12       40.20       41.11      4.12 o 
  -6  -3  12      184.85      172.29      8.58 o 
  -5  -3  12      197.91      175.85      8.86 o 
  -4  -3  12      172.66      149.33      8.44 o 
  -3  -3  12      235.89      239.54     10.96 o 
  -2  -3  12      323.85      312.75     12.81 o 
  -1  -3  12      186.18      183.73      9.96 o 
   0  -3  12       98.46       95.38      7.35 o 
   1  -3  12       96.25      101.85      7.71 o 
   2  -3  12       11.85        9.36      2.80 o 
   3  -3  12       14.87       29.72      4.62 o 
   4  -3  12        1.30        1.10      1.89 o 
   5  -3  12       27.67       24.78      4.43 o 
   6  -3  12      119.18      125.48      9.61 o 
   7  -3  12        3.27        4.63      2.59 o 
 -12  -2  12        8.19        2.11      2.62 o 
 -11  -2  12       22.51       15.54      3.54 o 
 -10  -2  12       92.65       72.46      6.98 o 
  -9  -2  12      103.88       77.54      7.03 o 
  -8  -2  12      169.09      172.76      6.17 o 
  -7  -2  12      260.07      250.91      9.71 o 
  -6  -2  12      100.84       83.78      5.69 o 
  -5  -2  12      182.76      191.02      8.99 o 
  -4  -2  12      201.52      187.74      9.10 o 
  -3  -2  12       69.68       70.89      5.77 o 
  -2  -2  12      218.47      189.77      9.61 o 
  -1  -2  12      208.56      208.72     10.41 o 
   0  -2  12      139.91      170.82      9.60 o 
   1  -2  12      285.32      265.87     12.36 o 
   2  -2  12      102.55       91.26      7.45 o 
   3  -2  12       64.68       69.49      6.66 o 
   4  -2  12       54.94       50.16      5.83 o 
   5  -2  12       30.64       28.72      4.78 o 
   6  -2  12       12.13       13.77      3.57 o 
   7  -2  12       92.44       92.80      8.44 o 
 -12  -1  12       56.95       64.99      6.84 o 
 -11  -1  12      103.11      110.50      8.64 o 
 -10  -1  12      101.47      114.68      8.71 o 
  -9  -1  12       18.13       16.36      3.77 o 
  -8  -1  12      329.56      352.91     14.91 o 
  -6  -1  12        0.99        3.56      1.61 o 
  -5  -1  12      200.07      191.55      8.68 o 
  -4  -1  12       69.18       57.58      4.98 o 
  -3  -1  12       40.50       52.30      4.94 o 
  -2  -1  12       23.25       25.62      2.43 o 
  -1  -1  12       16.24        7.44      1.46 o 
   0  -1  12       85.89      114.38      4.95 o 
   1  -1  12      169.99      179.53     10.24 o 
   2  -1  12       47.49       41.41      2.53 o 
   3  -1  12      189.48      199.43      5.90 o 
   4  -1  12       28.21       28.83      2.39 o 
   5  -1  12      122.23      118.55      8.98 o 
   6  -1  12       26.99       29.11      4.86 o 
   7  -1  12       13.50       26.37      4.74 o 
   8  -1  12       16.65       18.31      4.18 o 
 -13   0  12       28.12       28.77      4.85 o 
 -12   0  12        5.13       12.61      3.76 o 
 -11   0  12      137.53      101.28      8.42 o 
 -10   0  12       12.32        5.20      2.56 o 
  -9   0  12      172.48      137.25      9.35 o 
  -8   0  12      165.72      131.03      9.02 o 
  -7   0  12      109.32      105.25      8.19 o 
  -5   0  12      277.33      289.62     10.61 o 
  -4   0  12      195.46      227.60      6.77 o 
  -3   0  12      197.37      131.98      5.08 o 
  -2   0  12      173.17      126.79      4.97 o 
  -1   0  12      222.92      187.23      6.00 o 
   0   0  12      163.65      155.11      6.55 o 
   1   0  12        3.84        1.98      0.71 o 
   2   0  12       27.00       18.26      1.51 o 
   3   0  12        6.54        5.27      1.40 o 
   4   0  12       26.03       26.69      2.54 o 
   5   0  12       78.63       69.19      4.46 o 
   6   0  12       94.48       95.20      5.02 o 
   7   0  12        4.14        7.12      3.02 o 
   8   0  12       24.35        9.52      3.59 o 
 -12   1  12       56.97       63.87      6.99 o 
 -11   1  12      103.17       89.63      8.02 o 
 -10   1  12      101.66      126.15      9.16 o 
  -9   1  12       16.73        9.76      3.32 o 
  -8   1  12      323.68      156.94    134.40 o 
  -7   1  12      144.53      133.87      8.94 o 
  -6   1  12        0.65        5.31      2.99 o 
  -5   1  12      194.20      179.75      8.40 o 
  -4   1  12       70.35       63.88      3.43 o 
  -3   1  12       36.88       51.34      3.57 o 
  -2   1  12       21.76       26.40      4.87 o 
  -1   1  12       15.56        7.60      1.29 o 
   0   1  12       88.12      114.66      3.93 o 
   1   1  12      174.52      184.07      5.13 o 
   2   1  12       46.82       39.57      3.93 o 
   3   1  12      190.47      185.96      8.77 o 
   4   1  12       28.86       34.05      3.94 o 
   5   1  12      120.54      117.05      7.38 o 
   6   1  12       25.64       42.39      5.01 o 
   7   1  12       13.19       21.28      2.74 o 
   8   1  12       15.90       10.73      3.73 o 
 -12   2  12        7.62        9.01      3.36 o 
 -11   2  12       22.76       19.67      4.27 o 
 -10   2  12       94.88       93.99      8.09 o 
  -9   2  12      102.47       84.07      7.54 o 
  -8   2  12      165.72      165.38      5.83 o 
  -7   2  12      260.86      254.52     12.43 o 
  -6   2  12      102.71       90.52      7.37 o 
  -5   2  12      185.25      185.36      5.04 o 
  -4   2  12      200.39      189.45      7.56 o 
  -3   2  12       69.10       69.87      4.15 o 
  -2   2  12      216.34      193.63      6.46 o 
  -1   2  12      204.21      202.62      4.90 o 
   0   2  12      139.60      157.00      3.77 o 
   1   2  12      283.17      255.07     10.69 o 
   2   2  12      105.36       80.26      6.05 o 
   3   2  12       64.38       64.72      5.60 o 
   4   2  12       57.55       55.96      5.36 o 
   5   2  12       30.23       23.29      3.69 o 
   6   2  12       12.12       15.10      3.16 o 
   7   2  12       92.37       86.66      7.33 o 
 -12   3  12       96.52      102.34      8.98 o 
 -11   3  12       16.26       17.19      3.99 o 
 -10   3  12       68.71       71.44      7.14 o 
  -9   3  12       41.30       49.43      5.95 o 
  -8   3  12       49.79       66.09      6.59 o 
  -7   3  12       40.02       50.35      5.79 o 
  -6   3  12      187.87      181.51     10.41 o 
  -5   3  12      200.62      180.22     13.31 o 
  -4   3  12      172.64      155.48      6.92 o 
  -3   3  12      241.63      241.08      8.61 o 
  -2   3  12      327.56      312.35     12.06 o 
  -1   3  12      188.74      183.66      9.57 o 
   0   3  12      100.84       94.03      6.92 o 
   1   3  12       96.53       99.73      7.18 o 
   2   3  12       11.63        2.87      1.72 o 
   3   3  12       13.99       19.47      3.57 o 
   4   3  12        1.05       -0.67      1.80 o 
   5   3  12       26.81       25.64      4.27 o 
   6   3  12      120.61      118.26      8.81 o 
   7   3  12        3.62        3.20      2.35 o 
 -11   4  12       74.03       81.00      7.87 o 
 -10   4  12       51.23       47.30      6.03 o 
  -9   4  12        5.21        1.87      2.17 o 
  -8   4  12       71.09       92.50      7.69 o 
  -7   4  12       24.81       21.42      3.95 o 
  -6   4  12       41.59       37.96      4.96 o 
  -5   4  12       44.73       38.03      4.96 o 
  -4   4  12       92.01       99.81      7.47 o 
  -3   4  12        6.68        6.65      0.84 o 
  -2   4  12       11.63       16.75      2.39 o 
  -1   4  12       17.62       15.17      2.39 o 
   0   4  12       18.00       13.28      3.04 o 
   1   4  12       10.02        4.55      2.29 o 
   2   4  12       45.79       49.53      5.58 o 
   3   4  12        7.20        5.73      2.33 o 
   4   4  12       15.78       24.11      4.16 o 
   5   4  12       31.67       59.54      6.64 o 
   6   4  12       21.57       17.42      4.02 o 
 -10   5  12        4.91        8.98      2.05 o 
  -9   5  12       57.62       62.41      4.46 o 
  -8   5  12      126.84      149.92      6.45 o 
  -7   5  12       88.17       98.46      4.92 o 
  -6   5  12      106.20      142.35      9.28 o 
  -5   5  12       17.55       24.52      4.20 o 
  -4   5  12      179.40      172.56      9.80 o 
  -3   5  12       71.86       91.89      7.06 o 
  -2   5  12      204.04      225.64      8.06 o 
  -1   5  12       37.05       37.59      3.34 o 
   0   5  12       48.32       39.32      3.43 o 
   1   5  12       42.39       37.02      3.35 o 
   2   5  12       14.35       17.45      2.48 o 
   3   5  12       33.83       38.76      5.41 o 
   4   5  12       47.80       41.55      5.73 o 
   5   5  12       18.82       34.66      5.47 o 
   6   5  12       41.56       45.91      6.36 o 
  -9   6  12       16.28       19.17      4.29 o 
  -8   6  12       41.97       59.24      6.60 o 
  -7   6  12       96.97       67.71      6.66 o 
  -6   6  12       76.76       85.77      7.36 o 
  -5   6  12       95.20       88.12      7.29 o 
  -4   6  12       96.05       82.78      6.90 o 
  -3   6  12        9.59       11.00      2.30 o 
  -2   6  12      169.19      147.50      7.23 o 
  -1   6  12      169.51      179.47      7.30 o 
   0   6  12       38.53       60.52      4.23 o 
   1   6  12       68.07       70.94      4.51 o 
   2   6  12      123.36      140.80     10.58 o 
   3   6  12       16.85        9.94      3.31 o 
   4   6  12       91.18      104.63      9.46 o 
  -7   7  12       46.07       41.72      5.52 o 
  -6   7  12        8.03       14.51      3.38 o 
  -5   7  12       27.46       22.67      3.99 o 
  -4   7  12       13.70       22.06      3.95 o 
  -3   7  12       69.81       80.52      5.14 o 
  -2   7  12        1.45        2.40      1.38 o 
  -1   7  12       12.62       15.58      2.42 o 
   0   7  12       58.25       64.00      7.42 o 
   1   7  12        1.90        2.07      2.52 o 
   2   7  12       16.09       25.71      5.31 o 
   3   7  12       25.80       30.54      5.56 o 
  -4   8  12       41.37       48.70      5.54 o 
  -3   8  12        0.51        2.87      3.61 o 
  -2   8  12       26.73       24.78      5.07 o 
  -1   8  12       66.15       80.18      8.72 o 
   0   8  12       16.17       13.01      4.07 o 
  -6  -7  13        0.51        0.62      2.16 o 
  -5  -7  13       45.14       51.37      6.10 o 
  -4  -7  13        9.25       13.59      3.53 o 
  -3  -7  13       43.86       39.33      5.54 o 
  -2  -7  13       87.30       95.82      8.48 o 
  -1  -7  13       60.43       59.82      6.83 o 
   0  -7  13      154.77      171.90     11.52 o 
   1  -7  13       14.41       17.05      4.24 o 
  -8  -6  13      110.16      116.76      8.30 o 
  -7  -6  13      207.47      189.29     10.68 o 
  -6  -6  13       20.05       22.98      3.90 o 
  -5  -6  13       23.48       33.91      4.79 o 
  -4  -6  13       51.95       48.32      5.77 o 
  -3  -6  13        4.21       -1.52      2.36 o 
  -2  -6  13       17.26       29.87      4.70 o 
  -1  -6  13      100.08      101.61      8.50 o 
   0  -6  13       37.50       52.12      6.32 o 
   1  -6  13       20.44       10.32      3.36 o 
   2  -6  13        3.10       -2.55      2.55 o 
   3  -6  13        4.57        4.40      3.08 o 
 -10  -5  13       35.18       37.13      5.22 o 
  -9  -5  13        0.75        1.53      1.41 o 
  -8  -5  13       19.65       26.12      3.98 o 
  -7  -5  13       21.47       25.22      3.86 o 
  -6  -5  13        3.42        3.16      2.25 o 
  -5  -5  13       35.65       36.35      4.76 o 
  -4  -5  13        5.69        1.30      1.82 o 
  -3  -5  13       86.78       89.23      7.40 o 
  -2  -5  13       32.29       31.72      4.72 o 
  -1  -5  13        2.02        1.09      1.74 o 
   0  -5  13       49.49       59.60      6.57 o 
   1  -5  13       45.01       45.01      5.81 o 
   2  -5  13        5.75        8.37      3.12 o 
   3  -5  13       78.22      106.50      9.14 o 
   4  -5  13       77.41       78.44      8.09 o 
 -10  -4  13       74.94       57.21      6.37 o 
  -9  -4  13       17.85       12.89      4.47 o 
  -8  -4  13        1.81        3.00      1.69 o 
  -7  -4  13       21.26       22.48      3.55 o 
  -6  -4  13       43.22       25.31      3.74 o 
  -5  -4  13       21.02       27.60      4.06 o 
  -4  -4  13       96.29       84.85      6.85 o 
  -3  -4  13       29.79       21.44      3.70 o 
  -2  -4  13       31.76       35.80      4.75 o 
  -1  -4  13       10.68        8.55      3.00 o 
   0  -4  13        6.54        1.22      2.11 o 
   1  -4  13       25.05       31.68      4.79 o 
   2  -4  13       43.20       28.94      4.66 o 
   3  -4  13        2.84        7.92      2.98 o 
   4  -4  13       41.06       32.00      5.19 o 
   5  -4  13        2.22        5.79      2.94 o 
 -11  -3  13       21.61       32.79      5.04 o 
 -10  -3  13       45.33       45.69      5.89 o 
  -9  -3  13       17.74       14.58      2.13 o 
  -8  -3  13      106.24       96.95      6.36 o 
  -7  -3  13       17.12       22.26      3.34 o 
  -6  -3  13      106.99      108.49      7.14 o 
  -5  -3  13      125.03      118.43      7.66 o 
  -4  -3  13       49.59       48.69      5.10 o 
  -3  -3  13       67.09       56.38      5.60 o 
  -2  -3  13       48.65       41.74      4.97 o 
  -1  -3  13       13.27       10.18      2.87 o 
   0  -3  13       72.06       59.56      6.18 o 
   1  -3  13       11.02       20.97      4.05 o 
   2  -3  13        5.06       -0.15      1.97 o 
   3  -3  13       67.37       52.57      6.09 o 
   4  -3  13       18.17       17.18      4.05 o 
   5  -3  13       46.70       62.87      7.14 o 
   6  -3  13       17.49       24.34      4.95 o 
 -12  -2  13       43.79       55.08      6.47 o 
 -11  -2  13        7.04       16.32      4.15 o 
 -10  -2  13       67.60       65.89      6.96 o 
  -9  -2  13       42.02       32.65      2.84 o 
  -8  -2  13        0.41       -0.16      1.11 o 
  -7  -2  13      107.73      100.30      6.30 o 
  -6  -2  13      112.78       89.63      6.18 o 
  -5  -2  13       43.91       40.87      4.46 o 
  -4  -2  13       64.79       64.80      5.63 o 
  -3  -2  13       32.91       27.11      3.93 o 
  -2  -2  13      100.14      100.83      7.39 o 
  -1  -2  13       78.03      103.18      7.72 o 
   0  -2  13        2.91        0.80      2.09 o 
   1  -2  13       11.46       18.98      3.74 o 
   2  -2  13       72.27       78.33      7.16 o 
   3  -2  13       77.80       72.33      7.07 o 
   4  -2  13       81.14      102.91      8.57 o 
   5  -2  13       52.78       67.77      7.22 o 
   6  -2  13       10.90       22.80      4.73 o 
 -12  -1  13        2.54        1.32      2.17 o 
 -11  -1  13      103.84      136.06      9.96 o 
 -10  -1  13      130.45      165.92     10.81 o 
  -9  -1  13      118.62      121.47      9.10 o 
  -8  -1  13       93.05      111.02      9.16 o 
  -7  -1  13        2.04       -1.50      1.50 o 
  -6  -1  13      161.30      162.28      8.15 o 
  -5  -1  13       19.08       32.71      3.88 o 
  -4  -1  13      180.33      189.17      9.42 o 
  -3  -1  13      135.39      133.09      8.16 o 
  -2  -1  13      108.46      110.78      7.70 o 
  -1  -1  13       37.99       18.86      3.55 o 
   0  -1  13      184.51      147.55      9.28 o 
   1  -1  13       32.57       33.43      4.76 o 
   2  -1  13       24.25       21.85      4.04 o 
   3  -1  13       99.64       77.02      7.26 o 
   4  -1  13       81.26       83.03      7.68 o 
   5  -1  13       21.94       29.94      5.03 o 
   6  -1  13       27.29       26.68      4.73 o 
   7  -1  13       35.14       35.86      5.57 o 
 -12   0  13      152.52      191.79     12.01 o 
 -11   0  13       14.65       10.97      3.39 o 
 -10   0  13        5.46       11.95      3.55 o 
  -9   0  13      168.94      192.92     11.55 o 
  -8   0  13       37.60       40.10      5.61 o 
  -7   0  13        3.30        6.46      1.58 o 
  -6   0  13       35.89       33.96      3.70 o 
  -5   0  13        1.40        1.08      1.34 o 
  -4   0  13       76.38       73.45      5.85 o 
  -3   0  13       80.86       51.86      3.36 o 
  -2   0  13       50.82       83.50      8.15 o 
  -1   0  13      239.98      213.34      9.24 o 
   0   0  13        3.21        0.33      0.90 o 
   1   0  13        2.22       14.53      1.90 o 
   2   0  13       19.54       31.47      2.68 o 
   3   0  13        1.28        2.02      1.16 o 
   4   0  13       25.17       45.60      6.31 o 
   5   0  13       14.55       10.81      3.43 o 
   6   0  13        1.17       11.87      3.67 o 
   7   0  13        0.39        2.62      2.16 o 
 -12   1  13        2.46       -0.58      2.50 o 
 -11   1  13      102.47      143.12     10.31 o 
 -10   1  13      130.36      165.96     10.93 o 
  -9   1  13      119.03      132.77      9.55 o 
  -8   1  13       92.77      108.11      8.59 o 
  -7   1  13        2.05        2.41      2.64 o 
  -6   1  13      160.58      157.87      6.17 o 
  -5   1  13       17.14       29.15      3.64 o 
  -4   1  13      180.74      196.81     10.68 o 
  -3   1  13      140.83      138.05      7.56 o 
  -2   1  13      107.72      121.29      4.75 o 
  -1   1  13       37.58       25.83      2.20 o 
   0   1  13      184.49      137.20      7.38 o 
   1   1  13       31.95       28.66      3.55 o 
   2   1  13       24.78       20.79      4.00 o 
   3   1  13      100.44       82.66      4.64 o 
   4   1  13       82.56       93.79      5.13 o 
   5   1  13       21.19       30.07      3.14 o 
   6   1  13       26.10       16.75      4.16 o 
   7   1  13       35.05       45.66      6.36 o 
 -12   2  13       42.50       66.75      7.44 o 
 -11   2  13        6.67        9.23      3.24 o 
 -10   2  13       68.01       77.72      7.66 o 
  -9   2  13       41.88       27.45      4.71 o 
  -8   2  13        0.40       -1.41      2.54 o 
  -7   2  13      106.14      113.64      8.60 o 
  -6   2  13      110.72       88.88      4.61 o 
  -5   2  13       43.02       42.39      3.42 o 
  -4   2  13       63.53       56.92      5.15 o 
  -1   2  13       79.53       95.18      6.50 o 
   0   2  13        2.82        0.80      1.40 o 
   1   2  13       12.69       24.31      3.60 o 
   2   2  13       71.00       88.22      6.58 o 
   3   2  13       78.45       75.56      6.20 o 
   4   2  13       79.68       85.57      6.77 o 
   5   2  13       52.57       66.35      6.19 o 
   6   2  13       10.80       16.75      3.36 o 
 -11   3  13       22.28       30.42      5.14 o 
 -10   3  13       45.67       54.36      6.50 o 
  -9   3  13       17.61       10.53      3.22 o 
  -8   3  13      108.77      100.92      8.39 o 
  -7   3  13       17.11       19.55      2.23 o 
  -6   3  13      109.36      111.00      6.50 o 
  -5   3  13      127.21      133.46      9.16 o 
  -4   3  13       49.42       50.63      5.77 o 
  -3   3  13       68.55       70.18      6.61 o 
  -1   3  13       13.55       13.13      2.79 o 
   0   3  13       75.73       57.14      5.54 o 
   1   3  13       10.79       19.99      3.57 o 
   2   3  13        4.97        0.99      1.50 o 
   3   3  13       68.15       57.33      5.88 o 
   4   3  13       19.37       16.26      3.32 o 
   5   3  13       47.12       61.79      6.39 o 
   6   3  13       17.01       19.89      4.06 o 
 -10   4  13       72.82       69.38      7.42 o 
  -9   4  13       17.34       13.06      3.77 o 
  -8   4  13        1.81        1.98      2.47 o 
  -7   4  13       20.77       24.69      4.36 o 
  -6   4  13       43.39       27.17      4.62 o 
  -5   4  13       19.74       30.37      4.69 o 
  -4   4  13       94.84       88.37      7.48 o 
  -3   4  13       28.94       23.16      4.21 o 
  -2   4  13       32.43       35.29      3.85 o 
  -1   4  13       11.22       10.70      2.08 o 
   0   4  13        6.92        2.11      1.88 o 
   1   4  13       24.91       22.51      4.07 o 
   2   4  13       41.22       34.11      4.83 o 
   3   4  13        2.69        3.82      2.30 o 
   4   4  13       41.42       28.72      4.63 o 
   5   4  13        2.80        1.49      1.96 o 
 -10   5  13       34.99       43.87      4.02 o 
  -9   5  13        0.50       -2.23      2.79 o 
  -8   5  13       19.13       39.87      5.61 o 
  -7   5  13       21.49       24.63      4.44 o 
  -6   5  13        3.33        2.25      2.21 o 
  -5   5  13       37.39       35.55      4.87 o 
  -4   5  13        5.72        0.27      2.13 o 
  -3   5  13       85.62       91.83      7.36 o 
  -2   5  13       31.02       31.56      3.97 o 
  -1   5  13        2.03        1.05      1.35 o 
   0   5  13       47.23       54.13      8.59 o 
   1   5  13       44.12       43.42      3.69 o 
   2   5  13        5.47       13.43      2.31 o 
   3   5  13       78.67      106.31      9.05 o 
   4   5  13       76.48       64.08      7.17 o 
  -8   6  13      110.50      148.18     10.40 o 
  -7   6  13      206.83      214.62     12.14 o 
  -6   6  13       20.05       29.11      4.78 o 
  -5   6  13       23.88       22.96      4.11 o 
  -4   6  13       49.87       50.54      5.60 o 
  -3   6  13        4.20        4.11      2.34 o 
  -2   6  13       16.97       18.49      2.75 o 
  -1   6  13       99.16      107.71      5.86 o 
   0   6  13       37.03       51.46      4.11 o 
   1   6  13       19.55       10.65      2.29 o 
   2   6  13        3.61        5.35      2.93 o 
   3   6  13        4.74        2.88      2.57 o 
  -6   7  13        0.77       -0.25      2.11 o 
  -5   7  13       45.90       49.68      5.75 o 
  -4   7  13        9.17        9.83      3.06 o 
  -3   7  13       44.73       50.42      5.57 o 
  -2   7  13       89.87      117.68      6.30 o 
  -1   7  13       60.43       68.49      4.81 o 
   0   7  13      155.05      171.38     12.25 o 
   1   7  13       14.29        8.75      3.16 o 
  -7  -6  14       15.64       15.76      3.41 o 
  -6  -6  14       27.11       27.14      4.52 o 
  -5  -6  14       20.42        9.71      2.85 o 
  -4  -6  14      117.20      118.60      9.13 o 
  -3  -6  14       31.80       31.99      5.20 o 
  -2  -6  14       11.16       13.24      3.75 o 
  -1  -6  14       12.54        3.58      2.39 o 
   0  -6  14       18.67        4.48      2.96 o 
   1  -6  14       23.27       28.20      4.84 o 
  -8  -5  14        4.99        1.46      1.68 o 
  -7  -5  14       16.88       20.20      3.64 o 
  -6  -5  14       53.40       47.53      5.40 o 
  -5  -5  14       41.12       33.76      4.72 o 
  -4  -5  14       12.14       11.63      3.39 o 
  -3  -5  14       35.05       24.40      4.39 o 
  -2  -5  14       47.64       50.95      6.19 o 
  -1  -5  14        0.74       -0.69      2.12 o 
   0  -5  14       41.17       54.69      6.62 o 
   1  -5  14       80.77      118.56      9.55 o 
   2  -5  14       39.38       43.53      6.04 o 
   3  -5  14      109.37      161.34     11.57 o 
 -10  -4  14       67.05       87.14      8.10 o 
  -9  -4  14       68.26       71.42      5.87 o 
  -8  -4  14        0.29       -0.30      1.70 o 
  -7  -4  14       20.68       28.05      3.90 o 
  -6  -4  14       72.01       71.04      6.27 o 
  -5  -4  14       45.92       57.78      5.84 o 
  -4  -4  14       41.93       44.75      5.21 o 
  -3  -4  14       13.39       11.47      2.96 o 
  -2  -4  14       14.51       17.65      3.88 o 
  -1  -4  14       27.00       23.86      4.37 o 
   0  -4  14       20.61       15.85      3.87 o 
   1  -4  14        2.03        2.09      2.10 o 
   2  -4  14       51.81       34.94      5.36 o 
   3  -4  14       25.23       30.02      5.25 o 
   4  -4  14        6.05        1.84      2.28 o 
 -10  -3  14       14.30        7.94      3.57 o 
  -9  -3  14       24.18       21.58      2.60 o 
  -8  -3  14      125.75       99.06      6.67 o 
  -7  -3  14        2.29        0.38      1.40 o 
  -6  -3  14       41.74       33.29      4.25 o 
  -5  -3  14       48.19       39.94      4.69 o 
  -4  -3  14        8.86        7.44      2.50 o 
  -3  -3  14      145.85      113.27      8.22 o 
  -2  -3  14       32.11       31.43      4.63 o 
  -1  -3  14        7.27        8.07      2.78 o 
   0  -3  14       28.33       20.25      3.99 o 
   1  -3  14       62.41       50.72      6.00 o 
   2  -3  14       24.51       29.13      4.69 o 
   3  -3  14       61.58       71.52      7.48 o 
   4  -3  14       11.84       26.83      4.93 o 
   5  -3  14        1.48        1.29      3.07 o 
 -11  -2  14       17.04        9.46      3.45 o 
 -10  -2  14        8.19       12.08      3.76 o 
  -9  -2  14       65.83       69.15      7.31 o 
  -8  -2  14       17.88        9.39      2.11 o 
  -7  -2  14       61.12       70.90      5.66 o 
  -6  -2  14       19.92       21.81      3.43 o 
  -5  -2  14       54.14       40.70      4.70 o 
  -4  -2  14      104.77       86.15      6.77 o 
  -3  -2  14       41.08       46.43      5.25 o 
  -2  -2  14        7.03        3.29      1.98 o 
  -1  -2  14       79.24       67.05      6.58 o 
   0  -2  14      100.22      121.80      8.92 o 
   1  -2  14       27.36       21.72      4.19 o 
   2  -2  14       47.15       52.81      6.20 o 
   3  -2  14       14.72       11.04      3.53 o 
   4  -2  14       49.55       34.76      5.51 o 
   5  -2  14       27.88       23.30      4.78 o 
 -11  -1  14       14.61        9.05      3.19 o 
 -10  -1  14        2.02        2.82      2.93 o 
  -9  -1  14       79.95       79.34      7.74 o 
  -8  -1  14       16.41       18.00      2.32 o 
  -7  -1  14       24.41       25.52      3.36 o 
  -6  -1  14       57.06       47.44      4.67 o 
  -5  -1  14      223.69      190.01      9.64 o 
  -4  -1  14       13.82       17.24      3.27 o 
  -3  -1  14      403.38      371.73     14.56 o 
  -2  -1  14       59.52       52.25      5.77 o 
  -1  -1  14       17.96       25.17      4.05 o 
   0  -1  14       97.78      113.51      8.56 o 
   1  -1  14      145.98      105.44      8.37 o 
   2  -1  14       36.36       39.44      5.50 o 
   3  -1  14       57.41       59.20      6.74 o 
   4  -1  14       26.15       27.80      4.84 o 
   5  -1  14       12.72       14.17      3.91 o 
   6  -1  14       32.62       45.92      6.41 o 
 -11   0  14        2.76       14.14      3.98 o 
 -10   0  14       61.18       94.80      8.40 o 
  -9   0  14       58.72       49.91      6.37 o 
  -8   0  14       32.65       31.06      3.07 o 
  -7   0  14       11.95       20.87      2.52 o 
  -6   0  14       13.62       13.26      2.67 o 
  -5   0  14       15.11       17.20      3.02 o 
  -4   0  14      195.96      211.03     10.36 o 
  -3   0  14        5.15        9.91      2.66 o 
  -2   0  14       16.63       12.89      3.07 o 
  -1   0  14        0.64        8.20      2.86 o 
   0   0  14      108.45      177.13     10.58 o 
   1   0  14       55.77       38.30      5.12 o 
   2   0  14      206.19      219.97      7.10 o 
   3   0  14        8.08        5.92      3.11 o 
   4   0  14       17.37       18.11      4.32 o 
   5   0  14       15.87       18.51      4.30 o 
   6   0  14        1.27        1.39      2.54 o 
 -11   1  14       13.90        9.53      3.52 o 
 -10   1  14        2.17        0.88      2.80 o 
  -9   1  14       81.62       68.75      7.24 o 
  -8   1  14       17.29       14.63      2.02 o 
  -7   1  14       24.72       22.81      2.80 o 
  -6   1  14       55.12       54.18      3.88 o 
  -5   1  14      224.55      194.78      9.60 o 
  -4   1  14       13.78       15.67      3.14 o 
  -3   1  14      407.10      376.20     14.45 o 
  -2   1  14       56.49       47.30      5.37 o 
  -1   1  14       18.01       28.64      4.38 o 
   0   1  14       94.71      101.91      8.00 o 
   1   1  14      144.17      114.71      5.40 o 
   2   1  14       36.74       36.91      3.19 o 
   3   1  14       60.52       63.81      4.20 o 
   4   1  14       26.79       31.48      5.04 o 
   5   1  14       12.49       11.47      3.76 o 
   6   1  14       32.55       35.32      5.81 o 
 -11   2  14       16.88       18.81      4.50 o 
 -10   2  14        8.81       11.56      3.79 o 
  -9   2  14       64.48       77.23      7.68 o 
  -8   2  14       18.52        5.95      2.97 o 
  -7   2  14       58.81       83.30      5.24 o 
  -6   2  14       19.30       27.25      2.86 o 
  -5   2  14       55.07       39.65      3.50 o 
  -4   2  14      110.04      107.06      7.34 o 
  -3   2  14       42.24       57.91      5.64 o 
  -2   2  14        7.71        3.66      2.29 o 
   0   2  14      101.80      133.36      8.07 o 
   1   2  14       26.29       17.54      3.14 o 
   2   2  14       47.51       56.90      5.46 o 
   3   2  14       15.20       11.36      2.72 o 
   4   2  14       47.75       39.24      4.74 o 
   5   2  14       26.61       15.20      3.27 o 
 -10   3  14       14.66        5.33      2.97 o 
  -9   3  14       24.10       28.56      5.08 o 
  -8   3  14      124.92      111.02      9.07 o 
  -7   3  14        2.19        3.56      1.76 o 
  -6   3  14       41.31       33.98      3.12 o 
  -5   3  14       45.95       43.06      3.60 o 
  -4   3  14        8.95       12.96      3.68 o 
  -1   3  14        7.27        8.24      2.56 o 
   0   3  14       28.88       33.49      4.47 o 
   1   3  14       64.74       55.91      5.77 o 
   2   3  14       24.49       25.47      3.97 o 
   3   3  14       61.95       66.89      6.35 o 
   4   3  14       11.56       19.43      3.69 o 
   5   3  14        1.38       -1.92      2.17 o 
 -10   4  14       67.13       89.76      8.43 o 
  -9   4  14       69.16       79.52      7.94 o 
  -8   4  14        0.37       -1.21      2.76 o 
  -7   4  14       20.96       29.09      4.89 o 
  -6   4  14       72.83       86.66      7.89 o 
  -5   4  14       44.54       54.32      6.19 o 
  -4   4  14       41.86       44.54      5.57 o 
  -3   4  14       13.90       15.57      3.80 o 
  -2   4  14       15.29       19.29      4.07 o 
  -1   4  14       25.16       20.44      3.99 o 
   0   4  14       19.83       17.26      3.61 o 
   1   4  14        2.12        1.44      1.89 o 
   2   4  14       50.87       31.99      4.80 o 
   3   4  14       24.42       22.23      4.20 o 
   4   4  14        6.30        4.10      2.56 o 
  -8   5  14        5.38        3.49      2.88 o 
  -7   5  14       16.66       17.36      4.16 o 
  -6   5  14       55.75       57.21      6.41 o 
  -5   5  14       42.42       36.66      5.09 o 
  -4   5  14       12.03        6.26      2.93 o 
  -3   5  14       36.02       36.46      5.05 o 
  -2   5  14       46.75       52.91      4.26 o 
  -1   5  14        0.74       -0.59      1.39 o 
   0   5  14       40.59       43.99      4.91 o 
   1   5  14       82.52      120.29      6.26 o 
   2   5  14       39.27       37.49      5.17 o 
   3   5  14      108.85      136.08     10.42 o 
  -7   6  14       14.85       14.04      3.85 o 
  -6   6  14       27.06       25.56      4.60 o 
  -5   6  14       19.75       13.31      3.62 o 
  -4   6  14      116.35      110.18      8.51 o 
  -3   6  14       31.98       22.49      4.13 o 
  -2   6  14       11.29       13.57      2.49 o 
  -1   6  14       11.39        2.08      1.60 o 
   0   6  14       18.13        9.30      2.26 o 
   1   6  14       24.40       21.15      4.57 o 
  -4  -6  15        8.00       12.23      3.08 o 
  -3  -6  15       33.50       27.56      4.94 o 
  -2  -6  15       20.43       20.99      4.41 o 
  -7  -5  15        5.10        4.98      2.23 o 
  -6  -5  15       59.73       58.41      6.22 o 
  -5  -5  15       49.18       35.77      5.11 o 
  -4  -5  15        2.45        2.90      2.51 o 
  -3  -5  15        7.36        0.80      2.25 o 
  -2  -5  15       65.39       74.83      7.51 o 
  -1  -5  15        7.70        6.68      3.14 o 
   0  -5  15      106.86      103.61      9.25 o 
   1  -5  15        4.25        3.52      2.25 o 
  -8  -4  15        9.21        5.56      2.33 o 
  -7  -4  15       36.69       26.16      4.03 o 
  -6  -4  15       50.41       39.86      4.93 o 
  -5  -4  15       24.80       23.87      3.99 o 
  -4  -4  15       93.81      102.71      8.23 o 
  -3  -4  15       28.60       26.63      4.47 o 
  -2  -4  15       24.99       24.08      4.56 o 
  -1  -4  15      116.29      111.26      9.11 o 
   0  -4  15        9.86       10.67      3.68 o 
   1  -4  15       29.13       59.45      7.08 o 
   2  -4  15       24.73       31.86      5.47 o 
  -9  -3  15       15.16       25.81      4.94 o 
  -8  -3  15       17.61       16.98      3.12 o 
  -7  -3  15       49.15       44.03      4.92 o 
  -6  -3  15       11.13        9.12      2.64 o 
  -5  -3  15       21.08       11.82      3.14 o 
  -4  -3  15        6.69        4.20      2.39 o 
  -3  -3  15        5.64       11.42      3.21 o 
  -2  -3  15       25.24       24.04      4.28 o 
  -1  -3  15        3.90        1.04      2.18 o 
   0  -3  15       59.62       68.21      7.17 o 
   1  -3  15       33.38       50.05      6.36 o 
   2  -3  15       14.13       11.23      3.66 o 
   3  -3  15       60.08       48.40      6.46 o 
 -10  -2  15       29.03       40.87      6.08 o 
  -9  -2  15       31.84       70.19      7.74 o 
  -8  -2  15       22.11       26.28      3.66 o 
  -7  -2  15       51.02       30.69      3.92 o 
  -6  -2  15       70.06       78.19      6.45 o 
  -5  -2  15       56.93       62.36      5.99 o 
  -4  -2  15       39.93       43.86      5.26 o 
  -3  -2  15        1.30        2.80      2.18 o 
  -2  -2  15        0.39        0.37      2.07 o 
  -1  -2  15      107.22       84.44      7.64 o 
   0  -2  15       38.83       33.73      5.24 o 
   1  -2  15       44.82       57.05      6.59 o 
   2  -2  15        7.76       15.08      3.95 o 
   3  -2  15       47.68       34.67      5.63 o 
   4  -2  15        9.36       12.98      3.80 o 
 -10  -1  15       24.03       28.06      5.14 o 
  -9  -1  15       38.88       59.31      7.17 o 
  -8  -1  15       31.53       48.94      3.73 o 
  -7  -1  15       13.39        9.06      2.46 o 
  -6  -1  15      101.44      123.50      7.86 o 
  -5  -1  15      127.07      149.15      8.97 o 
  -4  -1  15       27.10       37.26      4.80 o 
  -3  -1  15       54.16       70.00      6.53 o 
  -2  -1  15      213.05      219.36     11.94 o 
  -1  -1  15       44.07       48.50      5.83 o 
   0  -1  15      133.32      194.86     11.69 o 
   1  -1  15       59.88       82.60      7.76 o 
   2  -1  15       15.04       18.37      3.92 o 
   3  -1  15       47.19       44.85      6.00 o 
   4  -1  15       40.64       50.67      6.58 o 
 -10   0  15      101.89       97.75      8.93 o 
  -9   0  15      134.06      132.52     10.39 o 
  -8   0  15        0.08        6.31      3.25 o 
  -7   0  15       30.58       25.25      5.24 o 
  -6   0  15       10.73        5.10      1.74 o 
  -5   0  15      100.63       77.39      6.39 o 
  -4   0  15       96.57       87.93      7.02 o 
  -3   0  15       42.72       41.02      5.11 o 
  -2   0  15        0.29        5.18      2.75 o 
  -1   0  15        2.10        2.85      1.80 o 
   0   0  15        6.48        6.58      2.73 o 
   1   0  15       41.79       31.59      5.07 o 
   2   0  15       62.26       44.42      5.94 o 
   3   0  15       71.92       73.74      7.71 o 
   4   0  15        0.09       -3.03      3.03 o 
 -10   1  15       24.38       28.99      5.39 o 
  -9   1  15       39.40       66.23      7.52 o 
  -8   1  15       33.50       57.64      6.92 o 
  -7   1  15       13.45       10.54      1.97 o 
  -6   1  15      100.67      134.02      7.49 o 
  -5   1  15      126.61      142.94      8.58 o 
  -4   1  15       27.64       32.38      4.41 o 
  -3   1  15       55.33       67.25      6.37 o 
  -2   1  15      214.04      232.08     12.08 o 
  -1   1  15       43.83       51.86      6.03 o 
   0   1  15      135.20      160.16     10.50 o 
   1   1  15       59.54       81.48      4.72 o 
   2   1  15       15.01       17.03      3.75 o 
   3   1  15       48.88       43.96      6.14 o 
   4   1  15       40.30       39.02      5.85 o 
 -10   2  15       27.19       35.48      5.84 o 
  -9   2  15       30.07       49.53      6.29 o 
  -8   2  15       22.41       39.33      5.84 o 
  -7   2  15       52.69       29.83      2.98 o 
  -6   2  15       70.03       78.55      4.87 o 
  -5   2  15       57.85       54.73      4.24 o 
  -4   2  15       42.92       42.53      4.99 o 
  -3   2  15        1.58        4.30      2.35 o 
  -2   2  15        0.29       -1.32      2.03 o 
  -1   2  15      107.86       91.71      7.82 o 
   0   2  15       40.52       35.67      3.38 o 
   1   2  15       43.53       47.70      5.08 o 
   2   2  15        7.57        8.15      2.48 o 
   3   2  15       48.55       38.26      4.68 o 
   4   2  15        8.79        7.42      3.37 o 
  -9   3  15       14.69       19.32      4.41 o 
  -8   3  15       16.86       18.89      4.37 o 
  -7   3  15       49.51       54.08      6.61 o 
  -6   3  15       10.38        8.52      1.98 o 
  -5   3  15       19.67       17.50      2.61 o 
  -4   3  15        6.59        9.09      2.13 o 
   0   3  15       59.55       62.46      6.20 o 
   1   3  15       31.48       24.70      4.15 o 
   2   3  15       14.14       13.91      3.54 o 
   3   3  15       59.13       49.05      5.70 o 
  -8   4  15        8.96        9.09      3.44 o 
  -7   4  15       37.41       31.08      5.14 o 
  -6   4  15       50.91       47.71      4.12 o 
  -5   4  15       24.88       25.09      4.92 o 
  -4   4  15       91.22      105.01      8.73 o 
  -3   4  15       27.48       29.31      5.11 o 
  -2   4  15       24.19       28.03      4.87 o 
  -1   4  15      115.44      109.62      6.11 o 
   0   4  15        9.73        3.11      1.99 o 
   1   4  15       29.47       52.51      6.16 o 
   2   4  15       25.57       35.46      5.22 o 
  -7   5  15        4.97       -0.53      2.74 o 
  -6   5  15       59.65       66.75      7.18 o 
  -5   5  15       50.30       44.84      5.77 o 
  -4   5  15        2.33        5.01      2.82 o 
  -3   5  15        7.76        6.05      3.34 o 
  -2   5  15       67.80       64.41      6.73 o 
  -1   5  15        7.68        8.01      2.24 o 
   0   5  15      109.26      107.69      6.16 o 
   1   5  15        3.56        4.43      5.47 o 
  -4   6  15        7.83       10.49      3.20 o 
  -3   6  15       33.10       29.90      4.76 o 
  -2   6  15       19.98       26.35      4.42 o 
  -3  -5  16       75.42       96.10      8.67 o 
  -7  -4  16       36.73       48.37      5.50 o 
  -6  -4  16       26.95       31.89      4.72 o 
  -5  -4  16       21.51       30.06      4.71 o 
  -4  -4  16      100.55       80.54      7.69 o 
  -3  -4  16       85.70       82.82      7.81 o 
  -2  -4  16       28.79       30.99      5.18 o 
  -1  -4  16       60.57       72.09      7.68 o 
   0  -4  16        9.11       17.03      4.08 o 
  -8  -3  16       35.71       42.91      4.85 o 
  -7  -3  16        1.99        2.46      1.95 o 
  -6  -3  16        3.00        2.49      1.78 o 
  -5  -3  16        3.55        7.54      2.83 o 
  -4  -3  16        8.82        7.31      2.94 o 
  -3  -3  16       39.23       35.96      5.36 o 
  -2  -3  16       19.32       28.06      4.78 o 
  -1  -3  16       29.82       45.12      5.91 o 
   0  -3  16       54.53       44.65      6.16 o 
   1  -3  16       26.92       28.76      5.29 o 
   2  -3  16        0.96        3.12      2.92 o 
  -9  -2  16        0.40        2.48      3.18 o 
  -7  -2  16       53.31       59.49      5.66 o 
  -6  -2  16       15.46       13.81      3.06 o 
  -5  -2  16       10.72       18.68      3.66 o 
  -4  -2  16       26.26       24.36      4.20 o 
  -3  -2  16        9.84       22.25      4.26 o 
  -2  -2  16        9.91        4.02      2.26 o 
  -1  -2  16       36.30       26.69      4.66 o 
   0  -2  16       80.03       76.32      7.69 o 
   1  -2  16       15.22        8.37      3.21 o 
   2  -2  16       46.76       66.20      7.46 o 
  -9  -1  16       22.68       27.04      5.47 o 
  -8  -1  16      114.65      139.21     10.85 o 
  -7  -1  16        3.59        0.69      1.68 o 
  -6  -1  16       53.68       45.38      5.06 o 
  -5  -1  16       50.09       50.23      5.56 o 
  -4  -1  16       95.01       77.40      7.06 o 
  -3  -1  16        3.63        1.85      2.11 o 
  -2  -1  16       34.58       34.82      5.20 o 
  -1  -1  16       20.89       40.21      5.55 o 
   0  -1  16        3.47        4.54      2.46 o 
   1  -1  16       23.95       25.41      4.72 o 
   2  -1  16        2.85       12.17      3.97 o 
   3  -1  16       30.63       50.80      6.93 o 
  -9   0  16      111.29      111.57      9.80 o 
  -8   0  16        6.66       11.92      4.52 o 
  -7   0  16       38.89       35.74      3.65 o 
  -6   0  16       30.98       20.92      3.48 o 
  -5   0  16        0.52       -1.32      1.86 o 
  -4   0  16      193.24      223.53     11.83 o 
  -3   0  16      147.39      128.93      9.18 o 
  -2   0  16      134.56      110.70      8.79 o 
  -1   0  16      100.95       91.64      8.15 o 
   0   0  16        3.57        5.17      3.05 o 
   1   0  16        4.78       10.13      3.51 o 
   2   0  16       75.41       89.43      8.55 o 
   3   0  16       22.15       32.30      5.47 o 
  -9   1  16       22.03       25.51      5.49 o 
  -8   1  16      115.27      126.16     10.18 o 
  -7   1  16        3.48       -1.34      1.34 o 
  -6   1  16       54.58       52.45      4.23 o 
  -5   1  16       52.59       50.28      5.43 o 
  -4   1  16       96.22       93.00      7.57 o 
  -3   1  16        3.08        3.91      2.53 o 
  -2   1  16       35.22       37.74      5.32 o 
  -1   1  16       20.86       27.29      4.77 o 
   0   1  16        4.07        3.66      2.61 o 
   1   1  16       24.77       40.91      5.88 o 
   2   1  16        2.74        6.59      3.22 o 
   3   1  16       29.82       40.06      6.01 o 
  -9   2  16        0.62        1.91      2.86 o 
  -8   2  16       32.78       46.38      6.70 o 
  -7   2  16       55.31       67.21      7.55 o 
  -6   2  16       14.72       19.45      2.80 o 
  -5   2  16       10.93       18.60      3.88 o 
  -4   2  16       26.65       23.77      4.20 o 
  -3   2  16       10.05       21.65      4.03 o 
  -2   2  16       10.20        5.87      2.71 o 
  -1   2  16       37.19       31.08      4.91 o 
   0   2  16       81.02       72.72      7.55 o 
   1   2  16       15.07       10.70      2.82 o 
   2   2  16       46.87       65.27      7.51 o 
  -8   3  16       35.78       39.42      6.14 o 
  -7   3  16        2.21        2.79      3.17 o 
  -6   3  16        2.80        6.90      2.02 o 
  -5   3  16        2.79        5.93      3.10 o 
  -4   3  16        8.95        7.96      2.47 o 
  -3   3  16       38.89       40.64      4.04 o 
   0   3  16       52.81       37.85      5.06 o 
   1   3  16       27.35       18.00      3.66 o 
   2   3  16        0.90       -0.48      1.67 o 
  -7   4  16       36.51       44.70      6.32 o 
  -6   4  16       26.18       38.75      5.88 o 
  -5   4  16       21.29       30.51      3.74 o 
  -4   4  16       99.74       99.86      8.87 o 
  -3   4  16       85.90       87.40      8.10 o 
  -2   4  16       28.92       45.99      6.26 o 
  -1   4  16       60.23       76.71      7.62 o 
   0   4  16        9.76       11.23      3.19 o 
  -3   5  16       77.50       86.33      8.07 o 
  -5  -3  17       18.40       28.27      4.66 o 
  -4  -3  17        9.53       10.99      3.56 o 
  -3  -3  17       28.50       17.86      4.33 o 
  -2  -3  17       13.23       20.17      4.39 o 
  -1  -3  17       15.91       25.87      5.02 o 
  -7  -2  17       26.20       22.49      3.86 o 
  -6  -2  17       42.32       52.82      5.92 o 
  -5  -2  17       16.19       27.69      4.43 o 
  -4  -2  17       59.10       60.55      6.68 o 
  -3  -2  17       54.04       48.57      6.13 o 
  -2  -2  17       13.97        3.28      2.23 o 
  -1  -2  17       34.96       38.88      5.86 o 
   0  -2  17       79.60      106.98      9.44 o 
  -7  -1  17       24.14       31.41      4.32 o 
  -6  -1  17       30.34       25.36      4.22 o 
  -5  -1  17       34.28       30.89      4.85 o 
  -4  -1  17       16.63       28.35      4.85 o 
  -3  -1  17       22.03       26.30      4.69 o 
  -2  -1  17        7.05        8.24      3.28 o 
  -1  -1  17       14.37        9.30      3.04 o 
   0  -1  17       12.88       15.74      4.21 o 
   1  -1  17        4.20       -0.01      2.86 o 
  -7   0  17      116.21      159.30     11.95 o 
  -6   0  17       69.63       69.39      6.43 o 
  -5   0  17        0.70        1.73      2.12 o 
  -4   0  17       25.55       22.37      4.21 o 
  -3   0  17      199.35      153.08     10.41 o 
  -2   0  17        1.72        1.81      2.29 o 
  -1   0  17      109.21      150.16     10.83 o 
   0   0  17       97.11       92.85      8.89 o 
   1   0  17       18.61       16.86      4.14 o 
  -7   1  17       23.24       23.97      5.31 o 
  -6   1  17       31.41       27.91      3.64 o 
  -5   1  17       36.05       29.44      4.42 o 
  -4   1  17       17.39       24.33      4.25 o 
  -3   1  17       21.21       20.11      4.06 o 
  -2   1  17        6.38        8.63      3.20 o 
  -1   1  17       14.22        6.78      2.95 o 
   0   1  17       12.02       15.70      3.99 o 
   1   1  17        3.42        3.88      3.05 o 
  -7   2  17       25.07       31.13      5.62 o 
  -6   2  17       42.96       52.52      4.35 o 
  -5   2  17       16.17       26.33      3.36 o 
  -4   2  17       58.87       49.17      5.90 o 
  -3   2  17       55.32       47.52      6.18 o 
  -2   2  17       13.89        9.19      3.35 o 
  -1   2  17       36.17       40.61      5.85 o 
   0   2  17       78.02      107.88      9.41 o 
  -5   3  17       18.16       37.40      3.81 o 
  -4   3  17        8.99       17.94      3.55 o 
  -3   3  17       28.16       20.48      3.12 o 
  -2   3  17       13.73       20.46      4.22 o 
  -1   3  17       16.38       40.57      5.94 o 
                                                 
